# Supplementary material for: The transcriptome of potato tuber phellogen reveals cellular functions of cork cambium and genes involved in periderm formation and maturation
Source: Sci Rep. 2019 Jul 15;9:10216. doi: 10.1038/s41598-019-46681-z (PMC6629697; doi:10.1038/s41598-019-46681-z)
Supplement: Supplementary file 2 — Supplementary Table [file 41598_2019_46681_MOESM2_ESM.xlsx]

## Sheet: Table S1
The transcriptome of potato tuber phellogen reveals cellular functions of cork cambium and genes involved in periderm formation and maturation Vijaya K. R. Vulavala, Edna Fogelman, Adi Faigenboim, Oded Shoseyov, Idit Ginzberg* *Institute of Plant Sciences, Agricultural Research Organization, Volcani Center, Rishon LeZion, Israel; iditgin@volcani.agri.gov.il																The transcriptome of potato tuber phellogen reveals cellular functions of cork cambium and genes involved in periderm formation and maturation Vijaya K. R. Vulavala, Edna Fogelman, Adi Faigenboim, Oded Shoseyov, Idit Ginzberg* *Institute of Plant Sciences, Agricultural Research Organization, Volcani Center, Rishon LeZion, Israel; iditgin@volcani.agri.gov.il
Gene_id	Locus	Length	FPKM	Sotub_ID	Identity	Eval	Solyc_ID	Desc_Solyc	Q. Suber	TAIR	%identity	evalue	Desc_TAIR	GO_e-Value	GO_sim mean	GO_Desc	GO_IDs	GO_Names	Enzyme Codes	Enzyme Names	Functional groups for transcription factors and the 100 highest expressed genes	Selected for expression analysis	Skin initiation/maturation	STRING_Interactomes
CUFF.2214	ST4.03ch01:85988343-85988691	291	49940.6	Sotub01g047060.1.1	98.81	4e-54	Solyc01g109660.2.1 genomic_reference:SL2.50ch01 gene_region:88321513-88322795 transcript_region:SL2.50ch01:88321513..88322795+ go_terms:GO:0008266 functional_description:"Glycine-rich RNA-binding protein (AHRD V1 *-** B2YKT9_TOBAC); contains Interpro domain(s) IPR015465 RNA recognition motif, glycine rich protein "	Glycine-rich RNA-binding protein (AHRD V1 *-** B2YKT9_TOBAC); contains Interpro domain(s) IPR015465 RNA recognition motif, glycine rich protein	Q_03526	AT2G21660.2	85.19	2e-36	ATGRP7, CCR2 | cold, circadian rhythm, and rna binding 2 | chr2:9265477-9266316 REVERSE LENGTH=159	2.5e-39	97.9	glycine-rich RNA-binding	F:GO:0000166; F:GO:0003676	F:nucleotide binding; F:nucleic acid binding	.		Stress - abiotic				.
CUFF.999	ST4.03ch01:63713209-63713586	377	18457.1	Sotub01g024560.1.1	100	7e-105	Solyc01g068530.2.1 genomic_reference:SL2.50ch01 gene_region:70146434-70147153 transcript_region:SL2.50ch01:70146434..70147153- go_terms:GO:0005840 functional_description:"30S ribosomal protein S9 (AHRD V1 ***- C5JX04_AJEDS); contains Interpro domain(s) IPR000754 Ribosomal protein S9 "	30S ribosomal protein S9 (AHRD V1 ***- C5JX04_AJEDS); contains Interpro domain(s) IPR000754 Ribosomal protein S9	Q_14752	AT2G09990.1	86.21	9e-70	| Ribosomal protein S5 domain 2-like superfamily protein | chr2:3781442-3781882 FORWARD LENGTH=146	5.1e-78	96.9	40S ribosomal S16	P:GO:0000462; F:GO:0003735; C:GO:0022627; P:GO:0006412	P:maturation of SSU-rRNA from tricistronic rRNA transcript (SSU-rRNA, 5.8S rRNA, LSU-rRNA); F:structural constituent of ribosome; C:cytosolic small ribosomal subunit; P:translation	.		Ribosomal protein	RibS9			.
CUFF.1483	ST4.03ch01:77170964-77171334	370	12978.2	Sotub01g037180.1.1	97.31	0	Solyc01g099350.2.1 genomic_reference:SL2.50ch01 gene_region:81389905-81403291 transcript_region:SL2.50ch01:81389905..81403291+ go_terms:GO:0000062 functional_description:"Acyl-CoA binding protein 4 acyl-CoA-binding domain 4 (AHRD V1 **-* D7L3U2_ARALY); contains Interpro domain(s) IPR015915 Kelch-type beta propeller "	Acyl-CoA binding protein 4 acyl-CoA-binding domain 4 (AHRD V1 **-* D7L3U2_ARALY); contains Interpro domain(s) IPR015915 Kelch-type beta propeller	Q_03740	AT3G05420.2	70.67	0	ACBP4 | acyl-CoA binding protein 4 | chr3:1561880-1567047 FORWARD LENGTH=669	0	79.15	acyl- -binding domain-containing 4	F:GO:0000062	F:fatty-acyl-CoA binding	.		Lipid metabolism/transport	ACOBP*			.
CUFF.5666	ST4.03ch04:31226037-31226298	261	12017.1	Sotub04g016720.1.1	98.74	2e-132	Solyc04g049180.2.1 genomic_reference:SL2.50ch04 gene_region:39177175-39180019 transcript_region:SL2.50ch04:39177175..39180019+ functional_description:"Transmembrane protein 115 (AHRD V1 ***- B6TIG9_MAIZE); contains Interpro domain(s) IPR013861 Protein of unknown function DUF1751, integral membrane, eukaryotic "	Transmembrane protein 115 (AHRD V1 ***- B6TIG9_MAIZE); contains Interpro domain(s) IPR013861 Protein of unknown function DUF1751, integral membrane, eukaryotic	Q_14026	AT3G07950.1	69.72	2e-82	| rhomboid protein-related | chr3:2531982-2534277 FORWARD LENGTH=304	1.8e-110	86.4	rhomboid 19	P:GO:0006890; P:GO:0006508; C:GO:0016021; F:GO:0004252; C:GO:0005794	P:retrograde vesicle-mediated transport, Golgi to ER; P:proteolysis; C:integral component of membrane; F:serine-type endopeptidase activity; C:Golgi apparatus	EC:3.4.21	Acting on peptide bonds (peptidases)	Vesicle trafficking	TMP115			.
CUFF.830	ST4.03ch01:61965550-61965867	317	11135.8	Sotub01g024210.1.1	98.24	1e-163	Solyc01g079880.2.1 genomic_reference:SL2.50ch01 gene_region:71536915-71541059 transcript_region:SL2.50ch01:71536915..71541059- functional_description:"Asparagine synthetase (AHRD V1 *--- Q9ZST6_ARATH)"	Asparagine synthetase (AHRD V1 *--- Q9ZST6_ARATH)	Q_09509	AT5G19140.1	81.5	4e-108	ATAILP1, AILP1 | Aluminium induced protein with YGL and LRDR motifs | chr5:6423398-6425785 FORWARD LENGTH=234	2.5e-124	95.3	stem-specific TSJT1	F:GO:0042803; P:GO:0006529; P:GO:0006541; C:GO:0005829; F:GO:0004066	F:protein homodimerization activity; P:asparagine biosynthetic process; P:glutamine metabolic process; C:cytosol; F:asparagine synthase (glutamine-hydrolyzing) activity	EC:6.3.5.4	Asparagine synthase (glutamine-hydrolyzing)	Photomorphogenesis				.
CUFF.193	ST4.03ch01:3686553-3686883	330	10605.4	Sotub01g008360.1.1	98.56	1e-139	Solyc01g008000.2.1 genomic_reference:SL2.50ch01 gene_region:2175122-2179207 transcript_region:SL2.50ch01:2175122..2179207+ go_terms:GO:0042802 functional_description:"ADP-ribosylation factor (AHRD V1 ***- Q76ME3_WHEAT); contains Interpro domain(s) IPR006688 ADP-ribosylation factor "	ADP-ribosylation factor (AHRD V1 ***- Q76ME3_WHEAT); contains Interpro domain(s) IPR006688 ADP-ribosylation factor	Q_00242	AT5G14670.1	98.33	1e-99	ATARFA1B, ARFA1B | ADP-ribosylation factor A1B | chr5:4729319-4730495 FORWARD LENGTH=188	1.1e-97	98.65	ADP-ribosylation factor 2	F:GO:0005525; P:GO:0007264; C:GO:0016021; C:GO:0005622	F:GTP binding; P:small GTPase mediated signal transduction; C:integral component of membrane; C:intracellular	.		Vesicle trafficking - cell polarity	ADPRF			.
CUFF.4065	ST4.03ch03:32118308-32118873	565	9851.43	Sotub03g020330.1.1	100	0	Solyc03g078400.2.1 genomic_reference:SL2.50ch03 gene_region:44381441-44383329 transcript_region:SL2.50ch03:44381441..44383329+ go_terms:GO:0005200 functional_description:"Actin (AHRD V1 ***- Q7XZJ2_GOSHI); contains Interpro domain(s) IPR004000 Actin/actin-like "	Actin (AHRD V1 ***- Q7XZJ2_GOSHI); contains Interpro domain(s) IPR004000 Actin/actin-like	Q_00057	AT5G09810.1	98.41	0	ACT7 | actin 7 | chr5:3052809-3054220 FORWARD LENGTH=377	7.7e-216	99.15	actin-7 [Arachis duranensis] actin-7	F:GO:0005524	F:ATP binding	.		Cell division - cytoskeleton/actin	ACT7*	Skin maturation	ACT7 interactome	.
CUFF.6024	ST4.03ch04:57595552-57595755	203	8209.3	Sotub04g025000.1.1	98.22	0	Solyc04g063280.2.1 genomic_reference:SL2.50ch04 gene_region:54521549-54535248 transcript_region:SL2.50ch04:54521549..54535248- go_terms:GO:0006886,GO:0005622 functional_description:"Vacuolar protein sorting-associated protein 27 (AHRD V1 *--- B2W9Q9_PYRTR); contains Interpro domain(s) IPR018205 VHS subgroup "	Vacuolar protein sorting-associated protein 27 (AHRD V1 *--- B2W9Q9_PYRTR); contains Interpro domain(s) IPR018205 VHS subgroup	Q_07028	AT1G21380.1	62.78	2e-111	| Target of Myb protein 1 | chr1:7485806-7488032 REVERSE LENGTH=506	4.4e-233	72	target of Myb 1 [Solanum tuberosum] target of Myb 1 [Solanum tuberosum] target of Myb 1 [Solanum tuberosum] target of Myb 1	P:GO:0006886; C:GO:0005622	P:intracellular protein transport; C:intracellular	.		Vesicle trafficking	PrT			.
CUFF.1998	ST4.03ch01:87231599-87231943	344	6223	Sotub01g048610.1.1	86	2e-69	Solyc01g111200.2.1 genomic_reference:SL2.50ch01 gene_region:89298730-89301282 transcript_region:SL2.50ch01:89298730..89301282+ go_terms:GO:0003743 functional_description:"Eukaryotic translation initiation factor 4B (AHRD V1 **** Q9AUJ7_WHEAT); contains Interpro domain(s) IPR010433 Plant specific eukaryotic initiation factor 4B "	Eukaryotic translation initiation factor 4B (AHRD V1 **** Q9AUJ7_WHEAT); contains Interpro domain(s) IPR010433 Plant specific eukaryotic initiation factor 4B	Q_09180	AT4G38710.1	44.71	8e-21	| glycine-rich protein | chr4:18078141-18080002 REVERSE LENGTH=452	1.6e-71	69.1	eukaryotic translation initiation factor 4B3-like	F:GO:0003743; P:GO:0006413	F:translation initiation factor activity; P:translational initiation	.		Protein translation				.
PGSC0003DMG400030052	ST4.03ch04:20838023-20838633	610	5497.91	Sotub04g015840.1.1	100	3e-104	Solyc04g026100.1.1 evidence_code:10F1H1E1IEG genomic_reference:SL2.50ch04 gene_region:24590324-24590767 transcript_region:SL2.50ch04:24590324..24590767+ go_terms:GO:0032183,GO:0003723 functional_description:"30S ribosomal protein S9 (AHRD V1 ***- C5JX04_AJEDS); contains Interpro domain(s) IPR000754 Ribosomal protein S9 "	30S ribosomal protein S9 (AHRD V1 ***- C5JX04_AJEDS); contains Interpro domain(s) IPR000754 Ribosomal protein S9	Q_14752	AT2G09990.1	87.59	1e-70	| Ribosomal protein S5 domain 2-like superfamily protein | chr2:3781442-3781882 FORWARD LENGTH=146	2.1e-76	97.5	40S ribosomal S16-like	P:GO:0000462; F:GO:0003735; C:GO:0022627; P:GO:0006412	P:maturation of SSU-rRNA from tricistronic rRNA transcript (SSU-rRNA, 5.8S rRNA, LSU-rRNA); F:structural constituent of ribosome; C:cytosolic small ribosomal subunit; P:translation	.		Ribosomal protein				.
CUFF.4180	ST4.03ch03:41579456-41580155	200	5467.39	Sotub01g031180.1.1	49.57	6e-67	Solyc03g006830.2.1 genomic_reference:SL2.50ch03 gene_region:1331841-1343493 transcript_region:SL2.50ch03:1331841..1343493+ go_terms:GO:0005515,GO:0003700 functional_description:"MADS-box transcription factor 2 (AHRD V1 **** D1MFS7_HEVBR); contains Interpro domain(s) IPR002100 Transcription factor, MADS-box "	MADS-box transcription factor 2 (AHRD V1 **** D1MFS7_HEVBR); contains Interpro domain(s) IPR002100 Transcription factor, MADS-box	Q_03704	AT2G45660.1	62.78	9e-69	AGL20, SOC1, ATSOC1 | AGAMOUS-like 20 | chr2:18807799-18810193 REVERSE LENGTH=214	7.3e-113	88.45	MADS-box SOC1-like isoform X2	C:GO:0005634; F:GO:0003677; F:GO:0003700; F:GO:0032440; P:GO:0006351; P:GO:0006355; F:GO:0046983; P:GO:0055114	C:nucleus; F:DNA binding; F:transcription factor activity, sequence-specific DNA binding; F:2-alkenal reductase [NAD(P)] activity; P:transcription, DNA-templated; P:regulation of transcription, DNA-templated; F:protein dimerization activity; P:oxidation-reduction process	EC:1.3.1.74	2-alkenal reductase (NAD(P)(+))	Cell differentiation			HGF3 interactome	.
CUFF.4719	ST4.03ch03:53439222-53439815	593	5043.66	Sotub01g008910.1.1	67.23	0	Solyc03g113390.2.1 genomic_reference:SL2.50ch03 gene_region:57593080-57598567 transcript_region:SL2.50ch03:57593080..57598567+ go_terms:GO:0004689 functional_description:"Calcium-dependent protein kinase 1 (AHRD V1 **** A9Z0P8_DATME); contains Interpro domain(s) IPR002290 Serine/threonine protein kinase "	Calcium-dependent protein kinase 1 (AHRD V1 **** A9Z0P8_DATME); contains Interpro domain(s) IPR002290 Serine/threonine Protein kinase -	Q_00429	AT5G19450.2	83.83	0	CDPK19, CPK8 | calcium-dependent protein kinase 19 | chr5:6558672-6561471 REVERSE LENGTH=533	2.6e-273	89.8	calcium-dependent kinase 8-like	F:GO:0005524; F:GO:0005509; F:GO:0004683; P:GO:0006468	F:ATP binding; F:calcium ion binding; F:calmodulin-dependent protein kinase activity; P:protein phosphorylation	EC:2.7.11; EC:2.7.11.17	Transferring phosphorus-containing groups; Calcium/calmodulin-dependent protein kinase	Calmodulin/Ca signal transduction				.
PGSC0003DMG400018180	ST4.03ch03:52242764-52243471	707	4946.03	Sotub11g022340.1.1	97.97	7e-104	Solyc03g112360.1.1 evidence_code:10F0H1E1IEG genomic_reference:SL2.50ch03 gene_region:56836935-56837381 transcript_region:SL2.50ch03:56836935..56837381+ go_terms:GO:0003735 functional_description:"60S ribosomal protein L27A (AHRD V1 ***- B6VC54_VERFO); contains Interpro domain(s) IPR001196 Ribosomal protein L15 "	60S ribosomal protein L27A (AHRD V1 ***- B6VC54_VERFO); contains Interpro domain(s) IPR001196 Ribosomal protein L15	Q_05258	AT1G70600.1	83.78	3e-71	| Ribosomal protein L18e/L15 superfamily protein | chr1:26621168-26621608 REVERSE LENGTH=146	2.9e-81	95.7	60S ribosomal L27a-3	F:GO:0003735; C:GO:0022625; P:GO:0006412	F:structural constituent of ribosome; C:cytosolic large ribosomal subunit; P:translation	.		Ribosomal protein				.
CUFF.1855	ST4.03ch01:83889518-83889793	275	4395.67	Sotub01g044570.1.1	90.61	0	Solyc01g107410.2.1 genomic_reference:SL2.50ch01 gene_region:86742674-86750095 transcript_region:SL2.50ch01:86742674..86750095+ go_terms:GO:0008270,GO:0006355,GO:0045449 functional_description:"PHD-finger family homeodomain protein (Fragment) (AHRD V1 *--- Q8H990_ORYSJ); contains Interpro domain(s) IPR019787 Zinc finger, PHD-finger "	PHD-finger family homeodomain protein (Fragment) (AHRD V1 *--- Q8H990_ORYSJ); contains Interpro domain(s) IPR019787 Zinc finger, PHD-finger	#N/A	AT3G19510.1	68.08	3e-81	HAT3.1 | Homeodomain-like protein with RING/FYVE/PHD-type zinc finger domain | chr3:6763205-6766049 REVERSE LENGTH=723	0	63.6	pathogenesis-related homeodomain -like [Nicotiana tabacum] pathogenesis-related homeodomain -like	C:GO:0005634; F:GO:0008270; P:GO:0045893; F:GO:0043565	C:nucleus; F:zinc ion binding; P:positive regulation of transcription, DNA-templated; F:sequence-specific DNA binding	.		Chromatin remodelling	PHDZnP*	Skin maturation	PHDZnP interactome	.
CUFF.5269	ST4.03ch04:5086440-5087300	293	4359.24	Sotub04g009440.1.1	46	3e-19	Solyc04g009470.2.1 genomic_reference:SL2.50ch04 gene_region:2875483-2879317 transcript_region:SL2.50ch04:2875483..2879317+ functional_description:"CTV.22 (AHRD V1 *-*- Q8H6Q7_PONTR)"	CTV.22 (AHRD V1 *-*- Q8H6Q7_PONTR)	Q_07634	AT1G15780.1	65	3e-105	| unknown protein; BEST Arabidopsis thaliana protein match is: unknown protein (TAIR:AT2G10440.1); Has 103701 Blast hits to 43153 proteins in 1828 species: Archae - 30; Bacteria - 7385; Metazoa - 38639; Fungi - 11531; Plants - 7727; Viruses - 307; Other Eukaryotes - 38082 (source: NCBI BLink). | chr1:5430446-5435921 REVERSE LENGTH=1335	1.8e-168	88.4	mediator of RNA polymerase II transcription subunit 15a isoform X2			.		Hormonal/signalling - salicilic acid	BTH4*	Skin maturation	BTH4 interactome	.
CUFF.2725	ST4.03ch02:29764707-29765144	437	4321.81	Sotub02g016950.1.1	100	1e-85	Solyc02g070570.2.1 genomic_reference:SL2.50ch02 gene_region:34881829-34884820 transcript_region:SL2.50ch02:34881829..34884820+ go_terms:GO:0003735,GO:0048027 functional_description:"30S ribosomal protein S11 (AHRD V1 ***- RS11_CAUSK); contains Interpro domain(s) IPR018102 Ribosomal S11, conserved site "	30S ribosomal protein S11 (AHRD V1 ***- RS11_CAUSK); contains Interpro domain(s) IPR018102 Ribosomal S11, conserved site	#N/A	AT3G11510.1	92.81	8e-61	| Ribosomal protein S11 family protein | chr3:3623757-3624866 REVERSE LENGTH=150	2e-61	89.6	40S ribosomal S14-3	P:GO:0000462; F:GO:0003735; F:GO:0048027; C:GO:0022627; P:GO:0000028; F:GO:0070181; P:GO:0006412	P:maturation of SSU-rRNA from tricistronic rRNA transcript (SSU-rRNA, 5.8S rRNA, LSU-rRNA); F:structural constituent of ribosome; F:mRNA 5'-UTR binding; C:cytosolic small ribosomal subunit; P:ribosomal small subunit assembly; F:small ribosomal subunit rRNA binding; P:translation	.		Ribosomal protein				.
CUFF.1714	ST4.03ch01:80924359-80924550	191	3803.92	Sotub01g041310.1.1	94.71	0	Solyc01g104300.2.1 genomic_reference:SL2.50ch01 gene_region:84469599-84483989 transcript_region:SL2.50ch01:84469599..84483989- functional_description:"Unknown Protein (AHRD V1); contains Interpro domain(s) IPR006927 Protein of unknown function DUF639 "	Unknown Protein (AHRD V1); contains Interpro domain(s) IPR006927 Protein of unknown function DUF639	#N/A	AT1G71240.2	56.73	0	| Plant protein of unknown function (DUF639) | chr1:26855489-26859599 FORWARD LENGTH=823	0	87.1	24856002XP_006349391.1 PREDICTED: uncharacterized protein LOC102583411 isoform X1	C:GO:0016021	C:integral component of membrane	.		Unknown Protein				.
CUFF.5798	ST4.03ch04:37640189-37640538	349	3541.03	Sotub04g014120.1.1	95.53	0	Solyc04g049380.2.1 genomic_reference:SL2.50ch04 gene_region:40914182-40935245 transcript_region:SL2.50ch04:40914182..40935245+ go_terms:GO:0005215 functional_description:"Uncharacterized aarF domain-containing protein kinase 1 (AHRD V1 *--- ADCK1_XENLA); contains Interpro domain(s) IPR004147 ABC-1 "	Uncharacterized aarF domain-containing protein kinase 1 (AHRD V1 *--- ADCK1_XENLA); contains Interpro domain(s) IPR004147 ABC-1	#N/A	AT2G39190.2	66.06	2e-119	ATATH8 | Protein kinase superfamily protein | chr2:16350140-16355745 FORWARD LENGTH=814	6.5e-169	93.2	Aminoglycoside phosphotransferase	F:GO:0005524; C:GO:0016021; F:GO:0004672; P:GO:0006468	F:ATP binding; C:integral component of membrane; F:protein kinase activity; P:protein phosphorylation	.		Transport - ABC cassettes/auxin, alkaloids	APK1*	Skin maturation	APK1 interactome	.
CUFF.4440	ST4.03ch03:45904624-45905599	975	3478.69	Sotub03g012750.1.1	98.05	0	Solyc03g082660.2.1 genomic_reference:SL2.50ch03 gene_region:46115283-46120778 transcript_region:SL2.50ch03:46115283..46120778+ functional_description:"Major facilitator superfamily domain containing protein 5 (AHRD V1 ***- B2W8V3_PYRTR); contains Interpro domain(s) IPR008509 Protein of unknown function DUF791 "	Major facilitator superfamily domain containing protein 5 (AHRD V1 ***- B2W8V3_PYRTR); contains Interpro domain(s) IPR008509 Protein of unknown function DUF791	Q_00294	AT4G27720.1	85.65	0	| Major facilitator superfamily protein | chr4:13831203-13833521 FORWARD LENGTH=460	1.6e-263	95.75	molybdate-anion transporter	F:GO:0015098; C:GO:0016021; P:GO:0015689	F:molybdate ion transmembrane transporter activity; C:integral component of membrane; P:molybdate ion transport	.		Vesicle trafficking				.
CUFF.4850	ST4.03ch03:58040754-58041054	300	3380.34	Sotub03g031840.1.1	98.41	0	Solyc03g118390.2.1 genomic_reference:SL2.50ch03 gene_region:61331348-61340606 transcript_region:SL2.50ch03:61331348..61340606- functional_description:"Chromosome 14 contig 1 DNA sequence (AHRD V1 *-*- Q00WF1_OSTTA)"	Chromosome 14 contig 1 DNA sequence (AHRD V1 *-*- Q00WF1_OSTTA)	Q_09464	AT3G48860.2	60.48	1e-155	| unknown protein; INVOLVED IN: biological_process unknown; LOCATED IN: plasma membrane; EXPRESSED IN: 22 plant structures; EXPRESSED DURING: 13 growth stages; BEST Arabidopsis thaliana protein match is: unknown protein (TAIR:AT5G23700.1); Has 12429 Blast hits to 9751 proteins in 897 species: Archae - 180; Bacteria - 1190; Metazoa - 6552; Fungi - 1361; Plants - 886; Viruses - 50; Other Eukaryotes…	4.1e-269	78.8	coiled-coil domain-containing SCD2			.		Unknown Protein				.
CUFF.2654	ST4.03ch02:29510366-29510651	285	3357.64	Sotub11g016170.1.1	99.25	2e-84	Solyc02g070310.2.1 genomic_reference:SL2.50ch02 gene_region:34670896-34672676 transcript_region:SL2.50ch02:34670896..34672676- go_terms:GO:0003735,GO:0005515 functional_description:"Ribosomal protein L32 (AHRD V1 ***- Q45NI6_MEDSA); contains Interpro domain(s) IPR018263 Ribosomal protein L32e, conserved site IPR001515 Ribosomal protein L32e "	Ribosomal protein L32 (AHRD V1 ***- Q45NI6_MEDSA); contains Interpro domain(s) IPR018263 Ribosomal protein L32e, conserved site IPR001515 Ribosomal protein L32e	Q_12406	AT4G18100.1	87.97	5e-60	| Ribosomal protein L32e | chr4:10035715-10036475 REVERSE LENGTH=133	1.6e-62	88.85	60S ribosomal L32-1-like	F:GO:0003735; C:GO:0022625; P:GO:0006412	F:structural constituent of ribosome; C:cytosolic large ribosomal subunit; P:translation	.		Ribosomal protein				.
PGSC0003DMG400022659	ST4.03ch01:58572018-58575739	924	3320.4	Sotub01g021360.1.1	93.33	1e-73	Solyc01g067300.2.1 genomic_reference:SL2.50ch01 gene_region:68108199-68112618 transcript_region:SL2.50ch01:68108199..68112618- functional_description:"UPF0497 membrane protein 13 (AHRD V1 ***- U497D_SOYBN); contains Interpro domain(s) IPR006459 Uncharacterised protein family UPF0497, trans-membrane plant subgroup "	UPF0497 membrane protein 13 (AHRD V1 ***- U497D_SOYBN); contains Interpro domain(s) IPR006459 Uncharacterised protein family UPF0497, trans-membrane plant subgroup	Q_03294	AT3G06390.1	51.24	2e-27	| Uncharacterised protein family (UPF0497) | chr3:1938913-1939707 REVERSE LENGTH=199	3.2e-64	68.65	CASP 1	C:GO:0016020	C:membrane	.		Membrane protein	CASP1*			.
PGSC0003DMG400026001	ST4.03ch01:69130571-69132107	821	3295.52	Sotub01g029270.1.1	90.48	2e-101	Solyc01g090120.2.1 genomic_reference:SL2.50ch01 gene_region:75523181-75524585 transcript_region:SL2.50ch01:75523181..75524585- go_terms:GO:0009055 functional_description:"Blue copper protein (AHRD V1 *--- B6UB13_MAIZE); contains Interpro domain(s) IPR003245 Plastocyanin-like "	Blue copper protein (AHRD V1 *--- B6UB13_MAIZE); contains Interpro domain(s) IPR003245 Plastocyanin-like	Q_08906	AT3G60280.1	50	2e-29	UCC3 | uclacyanin 3 | chr3:22279867-22280633 REVERSE LENGTH=222	4.8e-81	66.95	uclacyanin-3-like [Nicotiana attenuata] uclacyanin-3	F:GO:0009055; C:GO:0046658	F:electron carrier activity; C:anchored component of plasma membrane	.		Ion binding				.
CUFF.1257	ST4.03ch01:72618999-72619310	311	3210.59	Sotub01g032490.1.1	99.06	3e-70	Solyc01g095050.2.1 genomic_reference:SL2.50ch01 gene_region:78179288-78180925 transcript_region:SL2.50ch01:78179288..78180925- functional_description:"Negatively light-regulated protein (AHRD V1 ***- B4FAY8_MAIZE); contains Interpro domain(s) IPR012482 Lg106-like "	Negatively light-regulated protein (AHRD V1 ***- B4FAY8_MAIZE); contains Interpro domain(s) IPR012482 Lg106-like	Q_03866	AT5G64130.1	89.89	1e-40	| cAMP-regulated phosphoprotein 19-related protein | chr5:25664547-25665339 REVERSE LENGTH=115	4.3e-55	89.25	24849005XP_006339627.1 PREDICTED: uncharacterized protein LOC102583665 [Solanum tuberosum] XP_015167518.1 PREDICTED: uncharacterized protein LOC102583665	C:GO:0005886	C:plasma membrane	.		Unknown Protein				.
CUFF.1733	ST4.03ch01:81223682-81223954	184	3129.86	Sotub01g041500.1.1	99.13	2e-156	Solyc01g104470.2.1 genomic_reference:SL2.50ch01 gene_region:84693611-84696766 transcript_region:SL2.50ch01:84693611..84696766- go_terms:GO:0003735 functional_description:"mRNA turnover protein 4 homolog (AHRD V1 **-- B5X718_SALSA)"	mRNA turnover protein 4 homolog (AHRD V1 **-- B5X718_SALSA)	Q_04354	AT1G25260.1	69.79	7e-85	| Ribosomal protein L10 family protein | chr1:8854163-8855766 REVERSE LENGTH=235	7.7e-118	90.45	mRNA turnover 4 homolog	F:GO:0003735; P:GO:0002181; P:GO:0000956; C:GO:0022625; P:GO:0006364; C:GO:0005730; F:GO:0070180; P:GO:0000027; C:GO:0030687	F:structural constituent of ribosome; P:cytoplasmic translation; P:nuclear-transcribed mRNA catabolic process; C:cytosolic large ribosomal subunit; P:rRNA processing; C:nucleolus; F:large ribosomal subunit rRNA binding; P:ribosomal large subunit assembly; C:preribosome, large subunit precursor	.		mRNA				.
CUFF.1813	ST4.03ch01:83041213-83041471	258	2964.48	Sotub01g043610.1.1	97.04	0	Solyc01g106420.2.1 genomic_reference:SL2.50ch01 gene_region:86077595-86088101 transcript_region:SL2.50ch01:86077595..86088101+ go_terms:GO:0055085 functional_description:"Major facilitator superfamily (MFS_1) transporter (AHRD V1 **-- Q39GH8_BURS3); contains Interpro domain(s) IPR016196 Major facilitator superfamily, general substrate transporter "	Major facilitator superfamily (MFS_1) transporter (AHRD V1 **-- Q39GH8_BURS3); contains Interpro domain(s) IPR016196 Major facilitator superfamily, general substrate transporter	#N/A	AT5G64500.1	68.54	0	| Major facilitator superfamily protein | chr5:25780511-25783474 FORWARD LENGTH=484	6.8e-298	85.85	probable sphingolipid transporter spinster homolog 2	P:GO:0055085; C:GO:0016021	P:transmembrane transport; C:integral component of membrane	.		Vesicle trafficking				.
CUFF.3224	ST4.03ch02:43603454-43603631	177	2926.61	Sotub02g031720.1.1	98.35	1e-177	Solyc02g093230.2.1 genomic_reference:SL2.50ch02 gene_region:48740023-48741407 transcript_region:SL2.50ch02:48740023..48741407- go_terms:GO:0042409 functional_description:"Caffeoyl-CoA O-methyltransferase (AHRD V1 **** A8IFQ7_SOLLC); contains Interpro domain(s) IPR002935 O-methyltransferase, family 3 "	Caffeoyl-CoA O-methyltransferase (AHRD V1 **** A8IFQ7_SOLLC); contains Interpro domain(s) IPR002935 O-methyltransferase, family 3	Q_00379	AT4G34050.1	87.34	2e-124	CCoAOMT1 | S-adenosyl-L-methionine-dependent methyltransferases superfamily protein | chr4:16310844-16311973 FORWARD LENGTH=259	1.1e-135	98.1	caffeoyl- O-methyltransferase-like	F:GO:0042409; F:GO:0046872; P:GO:0009809; P:GO:0032259	F:caffeoyl-CoA O-methyltransferase activity; F:metal ion binding; P:lignin biosynthetic process; P:methylation	EC:2.1.1.104	Caffeoyl-CoA O-methyltransferase	Cell wall - lignin/suberin/; Cell wall (Secondary) -Lignin biosynthesis and polymerization	CCoAOMT1*	Skin initiation	CCoAOMT1 interactome	.
CUFF.5010	ST4.03ch03:60984838-60985038	200	2889.1	Sotub03g035360.1.1	98.16	0	Solyc03g121590.2.1 genomic_reference:SL2.50ch03 gene_region:63727316-63737352 transcript_region:SL2.50ch03:63727316..63737352+ go_terms:GO:0031177 functional_description:"Protein SEY1 (AHRD V1 ***- B6U4D9_MAIZE); contains Interpro domain(s) IPR008803 Root hair defective 3 GTP-binding "	Protein SEY1 (AHRD V1 ***- B6U4D9_MAIZE); contains Interpro domain(s) IPR008803 Root hair defective 3 GTP-binding	Q_14010	AT3G13870.1	77.54	0	RHD3 | Root hair defective 3 GTP-binding protein (RHD3) | chr3:4565762-4571109 REVERSE LENGTH=802	0	89.4	ROOT HAIR DEFECTIVE 3 isoform X2	C:GO:0005789; F:GO:0005525; F:GO:0003924; C:GO:0016021	C:endoplasmic reticulum membrane; F:GTP binding; F:GTPase activity; C:integral component of membrane	EC:3.6.1.15	Nucleoside-triphosphate phosphatase	Vesicle trafficking/epidermal differentiation/ important for secondary wall deposition	RHD3			.
CUFF.3424	ST4.03ch02:47086351-47086740	389	2883.72	Sotub02g036130.1.1	98.3	0	Solyc02g086790.2.1 genomic_reference:SL2.50ch02 gene_region:43977942-43987261 transcript_region:SL2.50ch02:43977942..43987261- go_terms:GO:0006468 functional_description:"Serine/threonine protein kinase (AHRD V1 *-*- Q16PN5_AEDAE); contains Interpro domain(s) IPR002290 Serine/threonine protein kinase "	Serine/threonine protein kinase (AHRD V1 *-*- Q16PN5_AEDAE); contains Interpro domain(s) IPR002290 Serine/threonine protein kinase	Q_11068	AT5G14720.1	65.71	0	| Protein kinase superfamily protein | chr5:4748212-4752642 REVERSE LENGTH=674	0	86.15	serine threonine- kinase BLUS1 [Solanum tuberosum] serine threonine- kinase BLUS1 [Solanum tuberosum] serine threonine- kinase BLUS1	F:GO:0005524; F:GO:0004702; C:GO:0005737; P:GO:0023014; C:GO:0005886	F:ATP binding; F:signal transducer, downstream of receptor, with serine/threonine kinase activity; C:cytoplasm; P:signal transduction by protein phosphorylation; C:plasma membrane	EC:2.7.11	Transferring phosphorus-containing groups	Protein kinase - misc				.
CUFF.5423	ST4.03ch04:10378177-10378968	241	2872.42	Sotub04g012490.1.1	97.2	0	Solyc04g015970.2.1 genomic_reference:SL2.50ch04 gene_region:6513493-6539312 transcript_region:SL2.50ch04:6513493..6539312+ go_terms:GO:0017111,GO:0016887 functional_description:"ATP-binding cassette 1 (AHRD V1 *-*- Q80ZB2_RAT); contains Interpro domain(s) IPR003439 ABC transporter-like "	ATP-binding cassette 1 (AHRD V1 *-*- Q80ZB2_RAT); contains Interpro domain(s) IPR003439 ABC transporter-like	Q_13640	AT2G41700.1	68.99	0	ABCA1, AtABCA1 | ATP-binding cassette A1 | chr2:17383239-17396110 REVERSE LENGTH=1882	0	87.5	ABC transporter A family member 1 isoform X1	F:GO:0005524; P:GO:0006869; F:GO:0042626; P:GO:0055085; C:GO:0016021; C:GO:0005774	F:ATP binding; P:lipid transport; F:ATPase activity, coupled to transmembrane movement of substances; P:transmembrane transport; C:integral component of membrane; C:vacuolar membrane	EC:3.6.1.3; EC:3.6.1.15	Adenosinetriphosphatase; Nucleoside-triphosphate phosphatase	Transport - ABC cassettes/ lipid transport			APK1 interactome	.
CUFF.6169	ST4.03ch04:61159624-61160189	565	2864.74	Sotub04g026470.1.1	97.1	4e-102	Solyc04g071970.2.1 genomic_reference:SL2.50ch04 gene_region:56571411-56574425 transcript_region:SL2.50ch04:56571411..56574425- functional_description:"Light stress-responsive one-helix protein-like (AHRD V1 ***- Q5ZC72_ORYSJ)"	Light stress-responsive one-helix protein-like (AHRD V1 ***- Q5ZC72_ORYSJ)	Q_10222	AT1G22790.2	49.54	2e-28	| unknown protein; FUNCTIONS IN: molecular_function unknown; INVOLVED IN: biological_process unknown; LOCATED IN: plasma membrane; EXPRESSED IN: 22 plant structures; EXPRESSED DURING: 13 growth stages; BEST Arabidopsis thaliana protein match is: unknown protein (TAIR:AT1G34010.1); Has 35333 Blast hits to 34131 proteins in 2444 species: Archae - 798; Bacteria - 22429; Metazoa - 974; Fungi - 991; P…	1.1e-81	65.5	24862860XP_006359042.1 PREDICTED: uncharacterized protein LOC102584327 isoform X1			.		Stress - abiotic				.
CUFF.2961	ST4.03ch02:36018544-36019819	1275	2793.02	Sotub02g023390.1.1	92.8	0	Solyc02g080210.2.1 genomic_reference:SL2.50ch02 gene_region:39065278-39076087 transcript_region:SL2.50ch02:39065278..39076087- go_terms:GO:0005618,GO:0030599 functional_description:"Pectinesterase (AHRD V1 ***- B9RXQ4_RICCO); contains Interpro domain(s) IPR000070 Pectinesterase, catalytic "	Pectinesterase (AHRD V1 ***- B9RXQ4_RICCO); contains Interpro domain(s) IPR000070 Pectinesterase, catalytic	#N/A	AT1G11580.1	60.38	4e-163	ATPMEPCRA, PMEPCRA | methylesterase PCR A | chr1:3888730-3890649 FORWARD LENGTH=557	1.5e-272	89.4	pectinesterase-like	P:GO:0045490; P:GO:0043086; C:GO:0005618; F:GO:0045330; C:GO:0016021; C:GO:0005576; F:GO:0046910; P:GO:0042545; F:GO:0030599	P:pectin catabolic process; P:negative regulation of catalytic activity; C:cell wall; F:aspartyl esterase activity; C:integral component of membrane; C:extracellular region; F:pectinesterase inhibitor activity; P:cell wall modification; F:pectinesterase activity	EC:3.1.1.11; EC:3.1.1.1	Pectinesterase; Carboxylesterase	Cell wall - pectin	PE			.
CUFF.1485	ST4.03ch01:76798852-76799147	295	2781.13	Sotub01g036860.1.1	90.03	0	Solyc01g099050.2.1 genomic_reference:SL2.50ch01 gene_region:81149642-81151267 transcript_region:SL2.50ch01:81149642..81151267- go_terms:GO:0016298,GO:0004091 functional_description:"GDSL esterase/lipase At1g28590 (AHRD V1 **** GDL8_ARATH); contains Interpro domain(s) IPR001087 Lipase, GDSL "	GDSL esterase/lipase At1g28590 (AHRD V1 **** GDL8_ARATH); contains Interpro domain(s) IPR001087 Lipase, GDSL	#N/A	AT1G28590.1	42.42	6e-70	| GDSL-like Lipase/Acylhydrolase superfamily protein | chr1:10047509-10049300 REVERSE LENGTH=403	4.1e-225	85.45	GDSL esterase lipase At5g03980-like	F:GO:0016788	F:hydrolase activity, acting on ester bonds	.		Lipid metabolism/transport	CFT*	Skin initiation	CFT interactome	.
PGSC0003DMG400029778	ST4.03ch01:81395006-81395980	974	2739.73	Sotub01g041600.1.1	92.38	0	Solyc01g104560.2.1 genomic_reference:SL2.50ch01 gene_region:84787175-84791575 transcript_region:SL2.50ch01:84787175..84791575+ functional_description:"Pinin/SDK/memA protein (AHRD V1 ***- A2Q483_MEDTR); contains Interpro domain(s) IPR006786 Pinin/SDK/memA protein "	Pinin/SDK/memA protein (AHRD V1 ***- A2Q483_MEDTR); contains Interpro domain(s) IPR006786 Pinin/SDK/memA protein	#N/A	AT1G15200.1	57.65	6e-87	| protein-protein interaction regulator family protein | chr1:5228477-5231017 REVERSE LENGTH=423	6e-185	67.3	pinin	F:GO:0003700; P:GO:0006355; F:GO:0043565	F:transcription factor activity, sequence-specific DNA binding; P:regulation of transcription, DNA-templated; F:sequence-specific DNA binding	.		Stress - biotic				.
CUFF.3971	ST4.03ch01:3732414-3734734	743	2723.89	Sotub01g008450.1.1	97.67	2e-51	Solyc01g008080.2.1 genomic_reference:SL2.50ch01 gene_region:2219639-2224108 transcript_region:SL2.50ch01:2219639..2224108- go_terms:GO:0003735 functional_description:"Ribosomal protein S27 (AHRD V1 ***- Q3HVK9_SOLTU); contains Interpro domain(s) IPR000592 Ribosomal protein S27e "	Ribosomal protein S27 (AHRD V1 ***- Q3HVK9_SOLTU); contains Interpro domain(s) IPR000592 Ribosomal protein S27e	Q_04885	AT3G61110.1	91.86	3e-44	ARS27A, RS27A | ribosomal protein S27 | chr3:22611710-22612632 FORWARD LENGTH=86	1.1e-43	97.95	40S ribosomal S27-2	F:GO:0003735; C:GO:0022627; F:GO:0046872; P:GO:0000028; P:GO:0006412	F:structural constituent of ribosome; C:cytosolic small ribosomal subunit; F:metal ion binding; P:ribosomal small subunit assembly; P:translation	.		RNA processing				.
CUFF.1069	ST4.03ch01:68073366-68073741	375	2600.89	Sotub01g028390.1.1	95.65	0	Solyc01g088380.1.1 evidence_code:10F0H1E0IEG genomic_reference:SL2.50ch01 gene_region:74904201-74922866 transcript_region:SL2.50ch01:74904201..74922866- go_terms:GO:0017108 functional_description:"DNA helicase (AHRD V1 ***- A6ZT72_YEAS7); contains Interpro domain(s) IPR014808 DNA replication factor Dna2 "	DNA helicase (AHRD V1 ***- A6ZT72_YEAS7); contains Interpro domain(s) IPR014808 DNA replication factor Dna2	#N/A	AT1G08840.2	57.19	0	emb2411 | DNA replication helicase, putative | chr1:2829579-2838369 REVERSE LENGTH=1315	0	84.6	DNA replication ATP-dependent helicase nuclease DNA2 isoform X1	F:GO:0017108; F:GO:0043142; P:GO:0033567	F:5'-flap endonuclease activity; F:single-stranded DNA-dependent ATPase activity; P:DNA replication, Okazaki fragment processing	EC:3.1.30; EC:3.6.1.3; EC:3.1.21; EC:3.1; EC:3.6.1.15	Acting on ester bonds; Adenosinetriphosphatase; Acting on ester bonds; Acting on ester bonds; Nucleoside-triphosphate phosphatase	DNA replication/repair				.
CUFF.3195	ST4.03ch02:41001806-41002251	445	2375.19	Sotub02g028930.1.1	99.25	0	Solyc02g085790.2.1 genomic_reference:SL2.50ch02 gene_region:43142674-43149983 transcript_region:SL2.50ch02:43142674..43149983+ go_terms:GO:0051082 functional_description:"T-complex protein 1 subunit zeta (AHRD V1 ***- B6U118_MAIZE); contains Interpro domain(s) IPR012722 T-complex protein 1, zeta subunit "	T-complex protein 1 subunit zeta (AHRD V1 ***- B6U118_MAIZE); contains Interpro domain(s) IPR012722 T-complex protein 1, zeta subunit	#N/A	AT3G02530.1	90.65	0	| TCP-1/cpn60 chaperonin family protein | chr3:528806-532457 REVERSE LENGTH=535	1.4e-295	96.55	T-complex 1 subunit zeta 1	F:GO:0005524; C:GO:0005737; F:GO:0051082; P:GO:0006457	F:ATP binding; C:cytoplasm; F:unfolded protein binding; P:protein folding	.		Stress - chaperonin - abiotic Cd/Zn				.
CUFF.844	ST4.03ch01:62566895-62567561	666	2325.99	Sotub01g023840.1.1	99.48	8e-110	Solyc01g079540.2.1 genomic_reference:SL2.50ch01 gene_region:71122244-71131393 transcript_region:SL2.50ch01:71122244..71131393+ go_terms:GO:0003924 functional_description:"ADP-ribosylation factor-like protein 3 (AHRD V1 **-- ARL3_CAEEL); contains Interpro domain(s) IPR006687 GTP-binding protein SAR1 "	ADP-ribosylation factor-like protein 3 (AHRD V1 **-- ARL3_CAEEL); contains Interpro domain(s) IPR006687 GTP-binding protein SAR1	Q_03757	AT4G02080.1	94.82	1e-83	ASAR1, ATSARA1C, ATSAR2, SAR2 | secretion-associated RAS super family 2 | chr4:921554-922547 FORWARD LENGTH=193	8.9e-83	82.25	GTP-binding SAR1A-like	F:GO:0005525; P:GO:0016192; C:GO:0005783; C:GO:0005794; P:GO:0006886	F:GTP binding; P:vesicle-mediated transport; C:endoplasmic reticulum; C:Golgi apparatus; P:intracellular protein transport	.		Vesicle trafficking				.
CUFF.1553	ST4.03ch01:78077200-78077595	395	2321.64	Sotub01g038210.1.1	98.6	0	Solyc01g100380.2.1 genomic_reference:SL2.50ch01 gene_region:82188573-82192180 transcript_region:SL2.50ch01:82188573..82192180- go_terms:GO:0005509 functional_description:"Calreticulin 2 calcium-binding protein (AHRD V1 **** A8HMC0_CHLRE); contains Interpro domain(s) IPR009169 Calreticulin "	Calreticulin 2 calcium-binding protein (AHRD V1 **** A8HMC0_CHLRE); contains Interpro domain(s) IPR009169 Calreticulin	#N/A	AT1G09210.1	87.27	4e-168	CRT1b, AtCRT1b | calreticulin 1b | chr1:2973217-2976655 REVERSE LENGTH=424	1.2e-185	90.2	calreticulin isoform X1	C:GO:0005788; F:GO:0005509; F:GO:0051082; F:GO:0030246; P:GO:0006457	C:endoplasmic reticulum lumen; F:calcium ion binding; F:unfolded protein binding; F:carbohydrate binding; P:protein folding	.		Calmodulin/Ca signal transduction - stress				.
PGSC0003DMG400001567	ST4.03ch02:38506742-38508463	980	2117.77	Sotub02g026070.1.1	99.1	6e-56	Solyc02g082700.2.1 genomic_reference:SL2.50ch02 gene_region:40932829-40934370 transcript_region:SL2.50ch02:40932829..40934370- go_terms:GO:0003682,GO:0030527 functional_description:"High mobility group protein (AHRD V1 **-- O49948_SOLTU); contains Interpro domain(s) IPR000910 High mobility group, HMG1/HMG2 "	High mobility group protein (AHRD V1 **-- O49948_SOLTU); contains Interpro domain(s) IPR000910 High mobility group, HMG1/HMG2	#N/A	AT1G20696.3	64.29	4e-31	HMGB3, NFD3, NFD03 | high mobility group B3 | chr1:7179825-7181170 FORWARD LENGTH=140	2.3e-43	76	HMG1 2	F:GO:0003677	F:DNA binding	.		Chromatin assembly/disassembly	HMGB2*			.
CUFF.2185	ST4.03ch02:8709473-8709690	217	2050.01	Sotub02g005440.1.1	96.02	0	Solyc02g014130.1.1 evidence_code:10F0H1E1IEG genomic_reference:SL2.50ch02 gene_region:6347144-6359434 transcript_region:SL2.50ch02:6347144..6359434- go_terms:GO:0003700 functional_description:"Hepatoma-derived growth factor-related protein 3 (AHRD V1 *--* C1BWG5_ESOLU); contains Interpro domain(s) IPR006569 Regulation of nuclear pre-mRNA protein "	Hepatoma-derived growth factor-related protein 3 (AHRD V1 *--* C1BWG5_ESOLU); contains Interpro domain(s) IPR006569 Regulation of nuclear pre-mRNA protein	Q_06192	AT5G23150.1	41.63	6e-160	HUA2 | Tudor/PWWP/MBT domain-containing protein | chr5:7786173-7792080 FORWARD LENGTH=1392	0	68.75	ENHANCER OF AG-4 2			.		Development	HGF3*	Skin maturation	HGF3 interactome	.
CUFF.4983	ST4.03ch03:60466294-60466499	205	2045.88	Sotub03g035940.1.1	96.8	0	Solyc03g121020.2.1 genomic_reference:SL2.50ch03 gene_region:63301902-63309065 transcript_region:SL2.50ch03:63301902..63309065+ functional_description:"RNA polymerase II-associated factor 1 homolog (AHRD V1 *-*- C0HAQ1_SALSA); contains Interpro domain(s) IPR007133 RNA polymerase II-associated, Paf1 "	RNA polymerase II-associated factor 1 homolog (AHRD V1 *-*- C0HAQ1_SALSA); contains Interpro domain(s) IPR007133 RNA polymerase II-associated, Paf1	Q_06017	AT1G79730.1	63.53	3e-150	ELF7 | hydroxyproline-rich glycoprotein family protein | chr1:30000743-30003969 REVERSE LENGTH=589	2.1e-283	79.85	PAF1 homolog	C:GO:0016593; P:GO:0016571; P:GO:0009910; P:GO:0006368	C:Cdc73/Paf1 complex; P:histone methylation; P:negative regulation of flower development; P:transcription elongation from RNA polymerase II promoter	.		RNA polymerase				.
CUFF.4055	ST4.03ch03:36820533-36820866	333	2030.45	Sotub03g018700.1.1	99.05	2e-62	Solyc03g094080.2.1 genomic_reference:SL2.50ch03 gene_region:49237600-49251473 transcript_region:SL2.50ch03:49237600..49251473- go_terms:GO:0008143,GO:0042802 functional_description:"Polyadenylate-binding protein family protein (AHRD V1 **** D7MT99_ARALY); contains Interpro domain(s) IPR000504 RNA recognition motif, RNP-1 "	Polyadenylate-binding protein family protein (AHRD V1 **** D7MT99_ARALY); contains Interpro domain(s) IPR000504 RNA recognition motif, RNP-1	#N/A	AT5G51120.2	60.24	3e-20	PABN1 | polyadenylate-binding protein 1 | chr5:20779760-20781241 FORWARD LENGTH=265	1.6e-38	89	polyadenylate-binding 1-like	F:GO:0000166; F:GO:0003676	F:nucleotide binding; F:nucleic acid binding	.		mRNA processing				.
CUFF.1592	ST4.03ch01:78074526-78076466	894	2023.47	Sotub01g038200.1.1	95.18	3e-109	Solyc01g100370.2.1 genomic_reference:SL2.50ch01 gene_region:82186051-82188666 transcript_region:SL2.50ch01:82186051..82188666+ go_terms:GO:0006950 functional_description:"Universal stress protein (AHRD V1 ***- B6SNQ1_MAIZE); contains Interpro domain(s) IPR006016 UspA "	Universal stress protein (AHRD V1 ***- B6SNQ1_MAIZE); contains Interpro domain(s) IPR006016 UspA	Q_15740	AT3G62550.1	52.23	3e-41	| Adenine nucleotide alpha hydrolases-like superfamily protein | chr3:23136194-23137074 FORWARD LENGTH=162	1e-87	90.45	universal stress A isoform X1	P:GO:0006950	P:response to stress	.		Stress				.
PGSC0003DMG400024723	ST4.03ch01:77632308-77635100	818	2003.34	Sotub01g037690.1.1	99.47	4e-113	Solyc01g099900.2.1 genomic_reference:SL2.50ch01 gene_region:81786875-81789836 transcript_region:SL2.50ch01:81786875..81789836+ go_terms:GO:0003735,GO:0003723 functional_description:"Ribosomal protein L18 (AHRD V1 ***- C5X0Q5_SORBI); contains Interpro domain(s) IPR000039 Ribosomal protein L18e "	Ribosomal protein L18 (AHRD V1 ***- C5X0Q5_SORBI); contains Interpro domain(s) IPR000039 Ribosomal protein L18e	Q_08369	AT3G05590.1	83.42	2e-78	RPL18 | ribosomal protein L18 | chr3:1621511-1622775 FORWARD LENGTH=187	6.8e-88	87.7	60S ribosomal L18-2-like	F:GO:0003723; F:GO:0003735; C:GO:0022625; P:GO:0006412	F:RNA binding; F:structural constituent of ribosome; C:cytosolic large ribosomal subunit; P:translation	.		Ribosomal protein				.
CUFF.2597	ST4.03ch02:28112287-28112486	199	1986.69	Sotub02g015270.1.1	97.65	0	Solyc02g069090.2.1 genomic_reference:SL2.50ch02 gene_region:33631872-33638685 transcript_region:SL2.50ch02:33631872..33638685- go_terms:GO:0030984 functional_description:"Cathepsin B (AHRD V1 ***- Q1HER6_NICBE); contains Interpro domain(s) IPR015643 Peptidase C1A, cathepsin B "	Cathepsin B (AHRD V1 ***- Q1HER6_NICBE); contains Interpro domain(s) IPR015643 Peptidase C1A, cathepsin B	Q_11528	AT4G01610.1	70.66	4e-139	| Cysteine proteinases superfamily protein | chr4:694857-696937 FORWARD LENGTH=359	8.9e-198	88.3	cathepsin B-like	C:GO:0005615; P:GO:0050790; F:GO:0004197; P:GO:0051603; C:GO:0005764	C:extracellular space; P:regulation of catalytic activity; F:cysteine-type endopeptidase activity; P:proteolysis involved in cellular protein catabolic process; C:lysosome	EC:3.4.22	Acting on peptide bonds (peptidases)	Protein proteolysis				.
PGSC0003DMG400000552	ST4.03ch03:46610269-46611272	1003	1939.94	Sotub03g017190.1.1	97.25	4e-62	Solyc03g080040.1.1 evidence_code:10F1H0E1IEG genomic_reference:SL2.50ch03 gene_region:45470826-45471218 transcript_region:SL2.50ch03:45470826..45471218+ go_terms:GO:0004867 functional_description:"Serine-type endopeptidase inhibitor (AHRD V1 *-** B6TFT9_MAIZE)"	Serine-type endopeptidase inhibitor (AHRD V1 *-** B6TFT9_MAIZE)	#N/A	AT3G61980.1	66.15	5e-22	| serine protease inhibitor, Kazal-type family protein | chr3:22956344-22956697 REVERSE LENGTH=117	5.1e-58	76.55	24854650XP_006347535.1 PREDICTED: uncharacterized protein LOC102595320	C:GO:0016021	C:integral component of membrane	.		Protein proteolysis				.
CUFF.1030	ST4.03ch01:65388799-65389251	452	1936.5	Sotub01g025880.1.1	99.13	0	Solyc01g087560.2.1 genomic_reference:SL2.50ch01 gene_region:74268028-74274007 transcript_region:SL2.50ch01:74268028..74274007+ go_terms:GO:0003838 functional_description:"24-sterol C-methyltransferase (AHRD V1 **** Q2QDF7_GOSHI); contains Interpro domain(s) IPR013705 Sterol methyltransferase C-terminal "	24-sterol C-methyltransferase (AHRD V1 **** Q2QDF7_GOSHI); contains Interpro domain(s) IPR013705 Sterol methyltransferase C-terminal	Q_07524	AT5G13710.2	76.65	7e-150	SMT1, CPH | sterol methyltransferase 1 | chr5:4424048-4426866 REVERSE LENGTH=336	4.6e-191	89.75	cycloartenol-C-24-methyltransferase 1-like	C:GO:0005802; C:GO:0005768; C:GO:0009506; P:GO:0009793; F:GO:0003838; C:GO:0005783; C:GO:0005774; P:GO:0016126; P:GO:0032259	C:trans-Golgi network; C:endosome; C:plasmodesma; P:embryo development ending in seed dormancy; F:sterol 24-C-methyltransferase activity; C:endoplasmic reticulum; C:vacuolar membrane; P:sterol biosynthetic process; P:methylation	EC:2.1.1.41	Sterol 24-C-methyltransferase	Sterol metabolism				.
CUFF.2623	ST4.03ch02:28498531-28498986	455	1934.29	Sotub02g015600.1.1	100	7e-140	Solyc02g069370.2.1 genomic_reference:SL2.50ch02 gene_region:33859225-33867386 transcript_region:SL2.50ch02:33859225..33867386- go_terms:GO:0003924 functional_description:"Ras-related protein Rab-5C (AHRD V1 ***- C1C0G6_9MAXI); contains Interpro domain(s) IPR015599 Rab5-related "	Ras-related protein Rab-5C (AHRD V1 ***- C1C0G6_9MAXI); contains Interpro domain(s) IPR015599 Rab5-related	Q_13434	AT5G45130.1	85.5	1e-95	ATRAB5A, ATRABF2A, RABF2A, RAB5A, RHA1, ATRAB-F2A, RAB-F2A | RAB homolog 1 | chr5:18244495-18246060 FORWARD LENGTH=200	1.2e-106	97	ras-related RABF2a	F:GO:0005525; C:GO:0030139; C:GO:0005768; P:GO:0007264	F:GTP binding; C:endocytic vesicle; C:endosome; P:small GTPase mediated signal transduction	.		Vesicle trafficking				.
CUFF.1337	ST4.03ch01:74219822-74220159	337	1931.75	Sotub01g034000.1.1	98.4	0	Solyc01g096500.2.1 genomic_reference:SL2.50ch01 gene_region:79343169-79351925 transcript_region:SL2.50ch01:79343169..79351925- go_terms:GO:0017050 functional_description:"D-erythro-sphingosine kinase (AHRD V1 *-** D7MES6_ARALY); contains Interpro domain(s) IPR001206 Diacylglycerol kinase, catalytic region "	D-erythro-sphingosine kinase (AHRD V1 *-** D7MES6_ARALY); contains Interpro domain(s) IPR001206 Diacylglycerol kinase, catalytic region	#N/A	AT5G23450.2	66.32	0	ATLCBK1, LCBK1 | long-chain base (LCB) kinase 1 | chr5:7905041-7908960 REVERSE LENGTH=763	0	86.45	sphingoid long-chain bases kinase 1	F:GO:0017050; P:GO:0016310; C:GO:0005886; P:GO:0030148	F:D-erythro-sphingosine kinase activity; P:phosphorylation; C:plasma membrane; P:sphingolipid biosynthetic process	.		Lipid metabolism/transport - stress				.
PGSC0003DMG400020710	ST4.03ch01:79840105-79840825	606	1889.9	Sotub01g040060.1.1	88.24	6e-82	Solyc01g103060.2.1 genomic_reference:SL2.50ch01 gene_region:83504324-83505106 transcript_region:SL2.50ch01:83504324..83505106+ go_terms:GO:0006869 functional_description:"Non-specific lipid-transfer protein (AHRD V1 ***- B9RGU5_RICCO); contains Interpro domain(s) IPR003612 Plant lipid transfer protein/seed storage/trypsin-alpha amylase inhibitor "	Non-specific lipid-transfer protein (AHRD V1 ***- B9RGU5_RICCO); contains Interpro domain(s) IPR003612 Plant lipid transfer protein/seed storage/trypsin-alpha amylase inhibitor	#N/A	AT5G13900.1	48.61	2e-31	| Bifunctional inhibitor/lipid-transfer protein/seed storage 2S albumin superfamily protein | chr5:4481346-4481876 REVERSE LENGTH=151	2.9e-72	76.55	lipid transfer VAS	F:GO:0005488; P:GO:0006810; C:GO:0031225	F:binding; P:transport; C:anchored component of membrane	.		Cell cycle/division	VAS*	Skin initiation	VAS interactome	.
CUFF.5590	ST4.03ch04:28849488-28849692	204	1871.06	Sotub04g016180.1.1	96.2	0	Solyc04g025260.2.1 genomic_reference:SL2.50ch04 gene_region:18443059-18472464 transcript_region:SL2.50ch04:18443059..18472464+ go_terms:GO:0006508 functional_description:"Endoplasmic reticulum metallopeptidase 1 (AHRD V1 **-- ERMP1_HUMAN); contains Interpro domain(s) IPR007484 Peptidase M28 "	Endoplasmic reticulum metallopeptidase 1 (AHRD V1 **-- ERMP1_HUMAN); contains Interpro domain(s) IPR007484 Peptidase M28	Q_08016	AT5G20660.1	61.27	0	| Zn-dependent exopeptidases superfamily protein | chr5:6986402-6990947 FORWARD LENGTH=910	0	79.1	endoplasmic reticulum metallopeptidase 1	C:GO:0016021; C:GO:0005783	C:integral component of membrane; C:endoplasmic reticulum	.		Protein proteolysis				.
CUFF.3275	ST4.03ch02:44628583-44628981	398	1862.32	Sotub02g032870.1.1	96.81	0	Solyc02g090130.2.1 genomic_reference:SL2.50ch02 gene_region:46324322-46350297 transcript_region:SL2.50ch02:46324322..46350297- go_terms:GO:0008104 functional_description:"Vacuolar protein sorting-associated protein vps13 (AHRD V1 *-*- C5FUC9_NANOT); contains Interpro domain(s) IPR009543 Vacuolar protein sorting-associated protein "	Vacuolar protein sorting-associated protein vps13 (AHRD V1 *-*- C5FUC9_NANOT); contains Interpro domain(s) IPR009543 Vacuolar protein sorting-associated protein	#N/A	AT3G50380.1	50.15	0	| Protein of unknown function (DUF1162) | chr3:18686527-18700533 REVERSE LENGTH=3072	0	84.15	vacuolar sorting-associated (DUF1162) [Arabidopsis thaliana] vacuolar sorting-associated (DUF1162)	C:GO:0005794	C:Golgi apparatus	.		Vesicle trafficking				.
CUFF.3188	ST4.03ch02:40953057-40953703	646	1853.64	Sotub02g028860.1.1	88.84	8e-123	Solyc02g085730.2.1 genomic_reference:SL2.50ch02 gene_region:43109536-43111867 transcript_region:SL2.50ch02:43109536..43111867+ go_terms:GO:0046423 functional_description:"Allene oxide cyclase (AHRD V1 **** Q9LEG5_SOLLC); contains Interpro domain(s) IPR009410 Allene oxide cyclase "	Allene oxide cyclase (AHRD V1 **** Q9LEG5_SOLLC); contains Interpro domain(s) IPR009410 Allene oxide cyclase	#N/A	AT3G25780.1	61.88	1e-58	AOC3 | allene oxide cyclase 3 | chr3:9409362-9410409 FORWARD LENGTH=258	1.6e-108	81.25	allene oxide cyclase	C:GO:0009507; F:GO:0046423	C:chloroplast; F:allene-oxide cyclase activity	EC:5.3.99.6	Allene-oxide cyclase	Hormone synthesis/signaling - Jasmonic acid	AOC			.
CUFF.1529	ST4.03ch01:77581886-77584014	841	1844.06	Sotub01g037620.1.1	96.09	3e-64	Solyc01g099840.2.1 genomic_reference:SL2.50ch01 gene_region:81745463-81747550 transcript_region:SL2.50ch01:81745463..81747550+ functional_description:"Auxin-repressed protein (AHRD V1 ***- B4FA62_MAIZE); contains Interpro domain(s) IPR008406 Dormancyauxin associated "	Auxin-repressed protein (AHRD V1 ***- B4FA62_MAIZE); contains Interpro domain(s) IPR008406 Dormancyauxin associated	#N/A	AT1G56220.1	57.25	6e-25	| Dormancy/auxin associated family protein | chr1:21043414-21044469 FORWARD LENGTH=137	2.4e-52	73.05	dormancy-associated homolog 3 isoform X1			.		Stress - biotic				.
CUFF.3052	ST4.03ch02:40058651-40058906	255	1842.84	Sotub02g027930.1.1	98.52	0	Solyc02g084800.2.1 genomic_reference:SL2.50ch02 gene_region:42466310-42467675 transcript_region:SL2.50ch02:42466310..42467675- go_terms:GO:0055114 functional_description:"Peroxidase (AHRD V1 ***- Q0ZA68_9ROSI); contains Interpro domain(s) IPR002016 Haem peroxidase, plant/fungal/bacterial "	Peroxidase (AHRD V1 ***- Q0ZA68_9ROSI); contains Interpro domain(s) IPR002016 Haem peroxidase, plant/fungal/bacterial	Q_14245	AT5G66390.1	77.12	9e-123	| Peroxidase superfamily protein | chr5:26516063-26517329 REVERSE LENGTH=336	2.2e-151	96.7	peroxidase 72-like	F:GO:0004601; P:GO:0006979; F:GO:0046872; P:GO:0098869; P:GO:0055114; C:GO:0005576; F:GO:0020037; P:GO:0042744	F:peroxidase activity; P:response to oxidative stress; F:metal ion binding; P:cellular oxidant detoxification; P:oxidation-reduction process; C:extracellular region; F:heme binding; P:hydrogen peroxide catabolic process	EC:1.11.1.7	Peroxidase	Cell wall - lignin/suberin/ Cell wall (Secondary) - Lignin biosynthesis and polymerization	POD*	Skin maturation	POD interactome	.
PGSC0003DMG400022037	ST4.03ch04:52462896-52464137	862	1838.41	Sotub04g022150.1.1	95.39	7e-97	Solyc04g054500.2.1 genomic_reference:SL2.50ch04 gene_region:51776499-51777793 transcript_region:SL2.50ch04:51776499..51777793+ go_terms:GO:0030001 functional_description:"Metal ion binding protein (AHRD V1 **-- B6U811_MAIZE); contains Interpro domain(s) IPR006121 Heavy metal transport/detoxification protein "	Metal ion binding protein (AHRD V1 **-- B6U811_MAIZE); contains Interpro domain(s) IPR006121 Heavy metal transport/detoxification protein	#N/A	AT4G39700.1	70.89	2e-59	| Heavy metal transport/detoxification superfamily protein | chr4:18424265-18424906 FORWARD LENGTH=158	7.5e-77	86.3	heavy metal-associated isoprenylated plant 20-like	P:GO:0046916; F:GO:0046914; C:GO:0005737; P:GO:0030001	P:cellular transition metal ion homeostasis; F:transition metal ion binding; C:cytoplasm; P:metal ion transport	.		Ion binding				.
CUFF.3254	ST4.03ch02:44158435-44158860	425	1834.78	Sotub02g032280.1.1	98.4	0	Solyc02g090570.2.1 genomic_reference:SL2.50ch02 gene_region:46681394-46702041 transcript_region:SL2.50ch02:46681394..46702041+ functional_description:"Transducin family protein (AHRD V1 ***- D7LTG4_ARALY); contains Interpro domain(s) IPR017986 WD40 repeat, region "	Transducin family protein (AHRD V1 ***- D7LTG4_ARALY); contains Interpro domain(s) IPR017986 WD40 repeat, region	Q_14342	AT3G50590.1	72.37	0	| Transducin/WD40 repeat-like superfamily protein | chr3:18771292-18779220 FORWARD LENGTH=1614	0	87.75	24847953XP_006338212.1 PREDICTED: uncharacterized protein LOC102587522			.		Misc				.
PGSC0003DMG400018685	ST4.03ch03:3133523-3135823	821	1774.75	Sotub03g008810.1.1	88.31	3e-63	Solyc03g032130.2.1 genomic_reference:SL2.50ch03 gene_region:8915382-8917745 transcript_region:SL2.50ch03:8915382..8917745- go_terms:GO:0005634 functional_description:"High mobility group protein (AHRD V1 *--- O49948_SOLTU); contains Interpro domain(s) IPR000910 High mobility group, HMG1/HMG2 "	High mobility group protein (AHRD V1 *--- O49948_SOLTU); contains Interpro domain(s) IPR000910 High mobility group, HMG1/HMG2	#N/A	AT1G20696.2	71.3	3e-31	HMGB3, NFD3, NFD03 | high mobility group B3 | chr1:7179825-7181193 FORWARD LENGTH=147	1.3e-46	77.9	HMG1 2	F:GO:0003677; C:GO:0005634	F:DNA binding; C:nucleus	.		Chromatin assembly/disassembly				.
CUFF.3993	ST4.03ch03:6229809-6232937	421	1759.45	Sotub03g010140.1.1	89.58	3e-89	Solyc04g007760.2.1 genomic_reference:SL2.50ch04 gene_region:1435905-1437368 transcript_region:SL2.50ch04:1435905..1437368+ go_terms:GO:0009607 functional_description:"Major latex-like protein (AHRD V1 **-- B5THI3_PANGI); contains Interpro domain(s) IPR000916 Bet v I allergen "	Major latex-like protein (AHRD V1 **-- B5THI3_PANGI); contains Interpro domain(s) IPR000916 Bet v I allergen	#N/A	AT1G70890.1	38.62	2e-24	MLP43 | MLP-like protein 43 | chr1:26725912-26726489 REVERSE LENGTH=158	6.9e-86	90.5	kirola-like	P:GO:0009607; P:GO:0006952	P:response to biotic stimulus; P:defense response	.		Stress - Biotic				.
CUFF.5219	ST4.03ch04:2368348-2368930	582	1747.56	Sotub08g023260.1.1	77.05	2e-14	Solyc05g046240.1.1 evidence_code:10F0H0E0IEG genomic_reference:SL2.50ch05 gene_region:57572308-57572715 transcript_region:SL2.50ch05:57572308..57572715+ functional_description:"Unknown Protein (AHRD V1)"	Unknown Protein (AHRD V1)	#N/A					2.5e-14	37.5	fibronectin-binding A-like			.		Unknown Protein				.
CUFF.4438	ST4.03ch03:47660417-47660589	172	1699.19	Sotub03g018190.1.1	96.26	0	Solyc03g097460.2.1 genomic_reference:SL2.50ch03 gene_region:53235916-53245340 transcript_region:SL2.50ch03:53235916..53245340- functional_description:"Integrator complex subunit 9 (AHRD V1 ***- B0WES8_CULQU)"	Integrator complex subunit 9 (AHRD V1 ***- B0WES8_CULQU)	#N/A	AT3G07530.1	48.07	2e-169	| CONTAINS InterPro DOMAIN/s: Beta-Casp domain (InterPro:IPR022712); BEST Arabidopsis thaliana protein match is: cleavage and polyadenylation specificity factor 73 kDa subunit-II (TAIR:AT2G01730.1); Has 624 Blast hits to 615 proteins in 160 species: Archae - 54; Bacteria - 6; Metazoa - 333; Fungi - 44; Plants - 93; Viruses - 0; Other Eukaryotes - 94 (source: NCBI BLink). | chr3:2400793-2404280 FO…	0	78.25	integrator complex subunit 9 homolog isoform X2	P:GO:0016180; C:GO:0032039	P:snRNA processing; C:integrator complex	.		RNA processing				.
PGSC0003DMG400032190	ST4.03ch01:1651484-1653969	741	1646.5	Sotub01g006540.1.1	84.35	4e-40	Solyc01g006160.2.1 genomic_reference:SL2.50ch01 gene_region:805777-808340 transcript_region:SL2.50ch01:805777..808340- functional_description:"Unknown Protein (AHRD V1)"	Unknown Protein (AHRD V1)	#N/A	AT5G24510.1	72.13	2e-19	| 60S acidic ribosomal protein family | chr5:8369295-8369866 REVERSE LENGTH=111	1.3e-26	64.75	60S acidic ribosomal P1-like	C:GO:0030529	C:intracellular ribonucleoprotein complex	.		Unknown Protein				.
CUFF.2802	ST4.03ch02:34244491-34244662	171	1628.19	Sotub02g021390.1.1	96.76	0	Solyc02g078560.2.1 genomic_reference:SL2.50ch02 gene_region:37801010-37811610 transcript_region:SL2.50ch02:37801010..37811610+ functional_description:"Wings apart-like CG3707-RB isoform B (Fragment) (AHRD V1 *-*- B5AID2_DROME)"	Wings apart-like CG3707-RB isoform B (Fragment) (AHRD V1 *-*- B5AID2_DROME)	Q_05236	AT1G11060.1	50	2e-169	| WAPL (Wings apart-like protein regulation of heterochromatin) protein | chr1:3684568-3689537 FORWARD LENGTH=930	0	70.95	24854297XP_006347070.1 PREDICTED: uncharacterized protein LOC102601713			.		Cell cycle/division				.
PGSC0003DMG400010661	ST4.03ch01:59465429-59467670	817	1539.37	Sotub01g021750.1.1	96.32	2e-77	Solyc01g067730.2.1 genomic_reference:SL2.50ch01 gene_region:69065032-69067385 transcript_region:SL2.50ch01:69065032..69067385+ go_terms:GO:0006633,GO:0031177,GO:0048037,GO:0000036 functional_description:"Acyl carrier protein (AHRD V1 ***- Q9XF20_CAPCH); contains Interpro domain(s) IPR003231 Acyl carrier protein (ACP) "	Acyl carrier protein (AHRD V1 ***- Q9XF20_CAPCH); contains Interpro domain(s) IPR003231 Acyl carrier protein (ACP)	#N/A	AT5G27200.1	67.37	2e-27	ACP5 | acyl carrier protein 5 | chr5:9571185-9571989 FORWARD LENGTH=139	2.7e-49	88.8	acyl carrier chloroplastic-like	F:GO:0031177; P:GO:0006633	F:phosphopantetheine binding; P:fatty acid biosynthetic process	.		Lipid metabolism/fatty acid biosynthesis	ACP			.
CUFF.3863	ST4.03ch03:18972415-18972643	228	1529.46	Sotub03g022030.1.1	97.88	0	Solyc03g078020.2.1 genomic_reference:SL2.50ch03 gene_region:42504238-42519207 transcript_region:SL2.50ch03:42504238..42519207+ go_terms:GO:0005515,GO:0003747 functional_description:"Peptide chain release factor 1 (AHRD V1 **** B6U6C9_MAIZE); contains Interpro domain(s) IPR004373 Peptide chain release factor 1 "	Peptide chain release factor 1 (AHRD V1 **** B6U6C9_MAIZE); contains Interpro domain(s) IPR004373 Peptide chain release factor 1	#N/A	AT2G47020.1	80.92	5e-111	| Peptide chain release factor 1 | chr2:19320090-19322279 REVERSE LENGTH=413	4.6e-128	84.2	peptide chain release factor 1 isoform X2	P:GO:0006415; C:GO:0005737; F:GO:0016149	P:translational termination; C:cytoplasm; F:translation release factor activity, codon specific	.		Protein translation				.
CUFF.5701	ST4.03ch04:33480056-33480396	340	1519.85	Sotub04g013750.1.1	95.64	0	Solyc04g049850.2.1 genomic_reference:SL2.50ch04 gene_region:42827134-42836304 transcript_region:SL2.50ch04:42827134..42836304+ go_terms:GO:0005975 functional_description:"Uncharacterized conserved protein (AHRD V1 *--- Q2S8S5_HAHCH); contains Interpro domain(s) IPR003734 Protein of unknown function DUF155 "	Uncharacterized conserved protein (AHRD V1 *--- Q2S8S5_HAHCH); contains Interpro domain(s) IPR003734 Protein of unknown function DUF155	#N/A	AT5G13610.1	80	2e-112	| Protein of unknown function (DUF155) | chr5:4383073-4384808 FORWARD LENGTH=402	6.3e-195	78.75	sporulation RMD1	C:GO:0005739; C:GO:0016021	C:mitochondrion; C:integral component of membrane	.		Unknown Protein				.
CUFF.3716	ST4.03ch03:8467199-8467363	164	1519.32	Sotub04g029720.1.1	91.93	2e-142	Solyc04g074950.2.1 genomic_reference:SL2.50ch04 gene_region:58430494-58435380 transcript_region:SL2.50ch04:58430494..58435380+ functional_description:"Ovarian cancer-associated gene 2 protein homolog (AHRD V1 **-- B5X7T4_SALSA); contains Interpro domain(s) IPR005645 Protein of unknown function DUF341 "	Ovarian cancer-associated gene 2 protein homolog (AHRD V1 **-- B5X7T4_SALSA); contains Interpro domain(s) IPR005645 Protein of unknown function DUF341	Q_13014	AT4G24380.1	69.27	4e-87	| INVOLVED IN: 10-formyltetrahydrofolate biosynthetic process, folic acid and derivative biosynthetic process; EXPRESSED IN: 24 plant structures; EXPRESSED DURING: 15 growth stages; CONTAINS InterPro DOMAIN/s: Serine hydrolase (InterPro:IPR005645); BEST Arabidopsis thaliana protein match is: alpha/beta-Hydrolases superfamily protein (TAIR:AT5G65400.1); Has 30201 Blast hits to 17322 proteins in 78…	2.3e-127	88.8	Folic acid and derivative biosynthetic process			.		Unknown Protein				.
PGSC0003DMG400031120	ST4.03ch01:67276650-67279879	884	1486.89	Sotub01g027650.1.1	100	4e-06	Solyc01g081450.2.1 genomic_reference:SL2.50ch01 gene_region:73169335-73172631 transcript_region:SL2.50ch01:73169335..73172631- functional_description:"Unknown Protein (AHRD V1); contains Interpro domain(s) IPR006031 XYPPX repeat "	Unknown Protein (AHRD V1); contains Interpro domain(s) IPR006031 XYPPX repeat	#N/A										.		Unknown Protein				.
CUFF.1152	ST4.03ch01:70163679-70163958	201	1473.47	Sotub01g030010.1.1	95.52	0	Solyc01g090860.2.1 genomic_reference:SL2.50ch01 gene_region:76330161-76348155 transcript_region:SL2.50ch01:76330161..76348155+ go_terms:GO:0016779 functional_description:"Poly(A) RNA polymerase protein 1 (AHRD V1 *--- TRF5_YEAST); contains Interpro domain(s) IPR002934 Nucleotidyltransferase "	Poly(A) RNA polymerase protein 1 (AHRD V1 *--- TRF5_YEAST); contains Interpro domain(s) IPR002934 Nucleotidyltransferase	Q_12784	AT4G00060.1	51.92	0	MEE44 | Nucleotidyltransferase family protein | chr4:21437-27996 FORWARD LENGTH=1481	0	84.7	72029442XP_015164485.1 PREDICTED: uncharacterized protein LOC102580618 isoform X3			.		RNA polymerase				.
PGSC0003DMG400005199	ST4.03ch01:63211723-63212425	702	1471.19	Sotub01g023250.1.1	99.36	1e-89	Solyc01g056940.2.1 genomic_reference:SL2.50ch01 gene_region:50504376-50505131 transcript_region:SL2.50ch01:50504376..50505131+ go_terms:GO:0005515 functional_description:"Ubiquitin (AHRD V1 ***- D3PHG3_9MAXI); contains Interpro domain(s) IPR019956 Ubiquitin subgroup "	Ubiquitin (AHRD V1 ***- D3PHG3_9MAXI); contains Interpro domain(s) IPR019956 Ubiquitin subgroup	Q_10795	AT2G47110.2	95.45	5e-67	UBQ6 | ubiquitin 6 | chr2:19344701-19345174 FORWARD LENGTH=157	1.7e-68	84.55	ubiquitin-40S ribosomal S27a	C:GO:0005634; F:GO:0003735; F:GO:0046872; C:GO:0005840; P:GO:0006412	C:nucleus; F:structural constituent of ribosome; F:metal ion binding; C:ribosome; P:translation	.		Protein modification/Ubiquitin - cell proliferation and differentiation	Ubi6			.
CUFF.6065	ST4.03ch04:58831878-58832138	260	1446.47	Sotub09g005390.1.1	91.2	0	Solyc09g005340.2.1 genomic_reference:SL2.50ch09 gene_region:262449-269376 transcript_region:SL2.50ch09:262449..269376+ functional_description:"Symplekin (AHRD V1 ***- Q6P3Q8_XENTR)"	Symplekin (AHRD V1 ***- Q6P3Q8_XENTR)	Q_11914	AT5G01400.1	60.13	6e-138	ESP4 | HEAT repeat-containing protein | chr5:162803-171072 REVERSE LENGTH=1467	6.5e-239	87.1	symplekin isoform X3	P:GO:0035194; P:GO:0006396	P:posttranscriptional gene silencing by RNA; P:RNA processing	.		RNA processing				.
PGSC0003DMG400009511	ST4.03ch03:44035250-44036076	826	1427.5	Sotub03g012290.1.1	82.65	3e-120	Solyc03g098790.1.1 evidence_code:10F1H1E1IEG genomic_reference:SL2.50ch03 gene_region:54515539-54516201 transcript_region:SL2.50ch03:54515539..54516201- go_terms:GO:0004867,GO:0015066 functional_description:"Kunitz-type protease inhibitor (AHRD V1 **** Q3S488_SOLTU); contains Interpro domain(s) IPR002160 Proteinase inhibitor I3, Kunitz legume "	Kunitz-type protease inhibitor (AHRD V1 **** Q3S488_SOLTU); contains Interpro domain(s) IPR002160 Proteinase inhibitor I3, Kunitz legume	Q_04060	AT1G17860.1	32.09	5e-12	| Kunitz family trypsin and protease inhibitor protein | chr1:6149343-6149933 FORWARD LENGTH=196	4e-116	95.05	Kunitz-type protease inhibitor precursor	F:GO:0004867; F:GO:0019828; P:GO:0006508; P:GO:0010951; F:GO:0008233; C:GO:0005773	F:serine-type endopeptidase inhibitor activity; F:aspartic-type endopeptidase inhibitor activity; P:proteolysis; P:negative regulation of endopeptidase activity; F:peptidase activity; C:vacuole	.		Protein proteolysis				.
CUFF.5709	ST4.03ch04:35292850-35293010	160	1427.44	Sotub01g018220.1.1	83.02	0	Solyc09g015850.2.1 genomic_reference:SL2.50ch09 gene_region:11297362-11299295 transcript_region:SL2.50ch09:11297362..11299295+ functional_description:"Ribosomal protein S3 (Fragment) (AHRD V1 ***- A4KYC6_BALVI)"	Ribosomal protein S3 (Fragment) (AHRD V1 ***- A4KYC6_BALVI)	Q_16444	ATMG00090.1	60.58	2e-157	| structural constituent of ribosome;protein binding | chrM:25482-28733 REVERSE LENGTH=556	5e-197	84.35	ribosomal (mitochondrion)	C:GO:0009507; F:GO:0003735; C:GO:0005739; C:GO:0015935; F:GO:0019843; P:GO:0006412	C:chloroplast; F:structural constituent of ribosome; C:mitochondrion; C:small ribosomal subunit; F:rRNA binding; P:translation	.		Ribosomal protein				.
CUFF.3661	ST4.03ch03:4687451-4687732	281	1418.04	Sotub03g009810.1.1	96.75	0	Solyc03g034200.2.1 genomic_reference:SL2.50ch03 gene_region:10162350-10168111 transcript_region:SL2.50ch03:10162350..10168111- go_terms:GO:0003676 functional_description:"KH domain containing protein expressed (AHRD V1 **-- Q8LNT9_ORYSJ); contains Interpro domain(s) IPR018111 K Homology, type 1, subgroup "	KH domain containing protein expressed (AHRD V1 **-- Q8LNT9_ORYSJ); contains Interpro domain(s) IPR018111 K Homology, type 1, subgroup	Q_07124	AT5G15270.1	36.12	1e-60	| RNA-binding KH domain-containing protein | chr5:4958738-4960947 FORWARD LENGTH=548	0	68.7	KH domain-containing At4g18375-like	F:GO:0003723	F:RNA binding	.		RNA binding				.
PGSC0003DMG400031731	ST4.03ch03:47705639-47706692	1053	1412.47	Sotub03g018220.1.1	96.07	0	Solyc03g097500.2.1 genomic_reference:SL2.50ch03 gene_region:53285695-53287618 transcript_region:SL2.50ch03:53285695..53287618+ go_terms:GO:0050734,GO:0010327 functional_description:"Hydroxycinnamoyl CoA shikimate/quinate hydroxycinnamoyltransferase-like protein (AHRD V1 **-* B9IFG0_POPTR); contains Interpro domain(s) IPR003480 Transferase "	Hydroxycinnamoyl CoA shikimate/quinate hydroxycinnamoyltransferase-like protein (AHRD V1 **-* B9IFG0_POPTR); contains Interpro domain(s) IPR003480 Transferase	Q_03565	AT5G41040.2	70.18	1e-178	| HXXXD-type acyl-transferase family protein | chr5:16431582-16433086 FORWARD LENGTH=441	1e-248	93.1	omega-hydroxypalmitate O-feruloyl transferase-like	F:GO:0050366; F:GO:0047672	F:tyramine N-feruloyltransferase activity; F:anthranilate N-benzoyltransferase activity	EC:2.3.1.110; EC:2.3.1.144	Tyramine N-feruloyltransferase; Anthranilate N-benzoyltransferase	Suberin biosynthesis	FHT*			.
CUFF.5635	ST4.03ch04:31148327-31148529	202	1386.8	Sotub04g016760.1.1	98.62	0	Solyc04g049160.2.1 genomic_reference:SL2.50ch04 gene_region:39080746-39092319 transcript_region:SL2.50ch04:39080746..39092319+ go_terms:GO:0004683 functional_description:"Calcium dependent protein kinase (AHRD V1 **** Q93XI9_SOLTU); contains Interpro domain(s) IPR002290 Serine/threonine protein kinase "	Calcium dependent protein kinase (AHRD V1 **** Q93XI9_SOLTU); contains Interpro domain(s) IPR002290 Serine/threonine protein kinase	Q_14534	AT1G35670.1	78.28	0	ATCDPK2, CPK11, ATCPK11, CDPK2 | calcium-dependent protein kinase 2 | chr1:13205456-13208058 FORWARD LENGTH=495	2.9e-258	94.05	calcium-dependent kinase SK5-like	C:GO:0005634; F:GO:0005524; F:GO:0005516; P:GO:0009738; C:GO:0005737; F:GO:0005509; P:GO:0046777; F:GO:0004683; P:GO:0018105; C:GO:0005886; P:GO:0035556; F:GO:0009931	C:nucleus; F:ATP binding; F:calmodulin binding; P:abscisic acid-activated signaling pathway; C:cytoplasm; F:calcium ion binding; P:protein autophosphorylation; F:calmodulin-dependent protein kinase activity; P:peptidyl-serine phosphorylation; C:plasma membrane; P:intracellular signal transduction; F:calcium-dependent protein serine/threonine kinase activity	EC:2.7.11; EC:2.7.11.17	Transferring phosphorus-containing groups; Calcium/calmodulin-dependent protein kinase	Calmodulin/Ca signal transduction - stress				.
CUFF.2805	ST4.03ch02:34061987-34062592	605	1383.12	Sotub02g021200.1.1	98.65	0	Solyc02g078360.2.1 genomic_reference:SL2.50ch02 gene_region:37652619-37657447 transcript_region:SL2.50ch02:37652619..37657447- go_terms:GO:0005080 functional_description:"Thioredoxin family protein (AHRD V1 **-- D7M1V6_ARALY); contains Interpro domain(s) IPR004480 Glutaredoxin-related protein "	Thioredoxin family protein (AHRD V1 **-- D7M1V6_ARALY); contains Interpro domain(s) IPR004480 Glutaredoxin-related protein	Q_15006	AT4G04950.1	64.83	1e-106	| thioredoxin family protein | chr4:2517882-2519924 REVERSE LENGTH=488	5.4e-164	88.7	monothiol glutaredoxin-S17	P:GO:0009926; P:GO:0072593; P:GO:0009408; F:GO:0015035; F:GO:0009055; C:GO:0005829; P:GO:0045454; P:GO:0055114	P:auxin polar transport; P:reactive oxygen species metabolic process; P:response to heat; F:protein disulfide oxidoreductase activity; F:electron carrier activity; C:cytosol; P:cell redox homeostasis; P:oxidation-reduction process	.		Stress - redox homeostasis				.
CUFF.6081	ST4.03ch04:56285143-56285483	340	1375.64	Sotub04g025150.1.1	64.27	1e-153	Solyc04g058060.1.1 evidence_code:10F0H1E0IEG genomic_reference:SL2.50ch04 gene_region:54322327-54325742 transcript_region:SL2.50ch04:54322327..54325742+ go_terms:GO:0005515 functional_description:"30S ribosomal protein S8P (AHRD V1 *-*- RS8_KORCO); contains Interpro domain(s) IPR004314 Protein of unknown function DUF239, plant "	30S ribosomal protein S8P (AHRD V1 *-*- RS8_KORCO); contains Interpro domain(s) IPR004314 Protein of unknown function DUF239, plant	#N/A	AT2G27320.1	29.55	2e-27	| Protein of Unknown Function (DUF239) | chr2:11692900-11694631 FORWARD LENGTH=323	2.2e-127	67.55	72032632XP_015168855.1 PREDICTED: uncharacterized protein LOC102579241			.		Ribosomal protein				.
CUFF.1166	ST4.03ch01:70419452-70419739	287	1358.68	Sotub01g030210.1.1	97.92	0	Solyc01g091090.2.1 genomic_reference:SL2.50ch01 gene_region:76567701-76573808 transcript_region:SL2.50ch01:76567701..76573808- go_terms:GO:0005488 functional_description:"Beta-tubulin cofactor-like protein (AHRD V1 ***- Q9LZY9_ARATH); contains Interpro domain(s) IPR016024 Armadillo-type fold "	Beta-tubulin cofactor-like protein (AHRD V1 ***- Q9LZY9_ARATH); contains Interpro domain(s) IPR016024 Armadillo-type fold	Q_06771	AT3G60740.1	69.36	2e-164	TTN1, EMB133, TFC D, CHO | ARM repeat superfamily protein | chr3:22447385-22453325 REVERSE LENGTH=1254	2.1e-250	83.95	tubulin-folding cofactor D	P:GO:0007021; F:GO:0048487; F:GO:0005096; P:GO:0007023; P:GO:0000226; P:GO:0043547; C:GO:0005874	P:tubulin complex assembly; F:beta-tubulin binding; F:GTPase activator activity; P:post-chaperonin tubulin folding pathway; P:microtubule cytoskeleton organization; P:positive regulation of GTPase activity; C:microtubule	.		Cell division - microtubule organization	BTCoP			.
CUFF.4180	ST4.03ch03:41578467-41580155	174	1345.59	Sotub01g031180.1.1	49.57	6e-67	Solyc03g006830.2.1 genomic_reference:SL2.50ch03 gene_region:1331841-1343493 transcript_region:SL2.50ch03:1331841..1343493+ go_terms:GO:0005515,GO:0003700 functional_description:"MADS-box transcription factor 2 (AHRD V1 **** D1MFS7_HEVBR); contains Interpro domain(s) IPR002100 Transcription factor, MADS-box "	MADS-box transcription factor 2 (AHRD V1 **** D1MFS7_HEVBR); contains Interpro domain(s) IPR002100 Transcription factor, MADS-box	Q_03704	AT2G45660.1	62.78	9e-69	AGL20, SOC1, ATSOC1 | AGAMOUS-like 20 | chr2:18807799-18810193 REVERSE LENGTH=214	7.3e-113	88.45	MADS-box SOC1-like isoform X2	C:GO:0005634; F:GO:0003677; F:GO:0003700; F:GO:0032440; P:GO:0006351; P:GO:0006355; F:GO:0046983; P:GO:0055114	C:nucleus; F:DNA binding; F:transcription factor activity, sequence-specific DNA binding; F:2-alkenal reductase [NAD(P)] activity; P:transcription, DNA-templated; P:regulation of transcription, DNA-templated; F:protein dimerization activity; P:oxidation-reduction process	EC:1.3.1.74	2-alkenal reductase (NAD(P)(+))	Cell differentiation			HGF3 interactome	.
CUFF.3940	ST4.03ch03:27872998-27873274	276	1342.33	Sotub05g023050.1.1	30.51	6e-12	Solyc00g172410.1.1 evidence_code:10F0H0E0IEG genomic_reference:SL2.50ch00 gene_region:18067959-18070197 transcript_region:SL2.50ch00:18067959..18070197- functional_description:"DNA binding protein-like (AHRD V1 *--- Q6Z4I5_ORYSJ); contains Interpro domain(s) IPR012340 Nucleic acid-binding, OB-fold "	DNA binding protein-like (AHRD V1 *--- Q6Z4I5_ORYSJ); contains Interpro domain(s) IPR012340 Nucleic acid-binding, OB-fold	#N/A	AT2G05642.1	26.4	8e-12	| Nucleic acid-binding, OB-fold-like protein | chr2:2098253-2100867 REVERSE LENGTH=532	3.4e-95	78.05	replication A 70 kDa DNA-binding subunit A-like			.		Unknown Protein				.
CUFF.5573	ST4.03ch04:26267581-26267747	166	1322.21	Sotub01g019950.1.1	51.98	5e-53	Solyc01g021700.1.1 evidence_code:10F0H0E0IEG genomic_reference:SL2.50ch01 gene_region:32620751-32622698 transcript_region:SL2.50ch01:32620751..32622698+ functional_description:"Unknown Protein (AHRD V1)"	Unknown Protein (AHRD V1)	#N/A	AT5G32613.1	26.96	1e-05	| Zinc knuckle (CCHC-type) family protein | chr5:12263255-12265041 FORWARD LENGTH=457	3.5e-94	60.95	72034088XP_015170825.1 PREDICTED: uncharacterized protein LOC107063442			.		Unknown Protein				.
CUFF.5004	ST4.03ch03:60940775-60940988	213	1318.56	Sotub10g013360.1.1	91.04	0	Solyc10g049370.1.1 evidence_code:10F0H1E0IEG genomic_reference:SL2.50ch10 gene_region:40968120-40969318 transcript_region:SL2.50ch10:40968120..40969318+ go_terms:GO:0030599 functional_description:"Pectinesterase (AHRD V1 **** B9HAG5_POPTR); contains Interpro domain(s) IPR000070 Pectinesterase, catalytic "	Pectinesterase (AHRD V1 **** B9HAG5_POPTR); contains Interpro domain(s) IPR000070 Pectinesterase, catalytic	#N/A	AT3G05620.1	49.67	7e-73	| Plant invertase/pectin methylesterase inhibitor superfamily | chr3:1629658-1631766 REVERSE LENGTH=543	5.3e-187	77.45	pectinesterase pectinesterase inhibitor PPE8B-like	P:GO:0045490; P:GO:0043086; C:GO:0005618; F:GO:0045330; F:GO:0046910; P:GO:0042545; F:GO:0030599	P:pectin catabolic process; P:negative regulation of catalytic activity; C:cell wall; F:aspartyl esterase activity; F:pectinesterase inhibitor activity; P:cell wall modification; F:pectinesterase activity	EC:3.1.1.11; EC:3.1.1.1	Pectinesterase; Carboxylesterase	Cell wall - pectin				.
CUFF.208	ST4.03ch01:5639679-5639955	276	1318.29	Sotub11g027890.1.1	92.86	4e-72	Solyc01g009100.2.1 genomic_reference:SL2.50ch01 gene_region:3112345-3115591 transcript_region:SL2.50ch01:3112345..3115591+ go_terms:GO:0003735,GO:0030627 functional_description:"Ribosomal protein L30 (AHRD V1 ***- B3TLP4_ELAGV); contains Interpro domain(s) IPR000231 Ribosomal protein L30e "	Ribosomal protein L30 (AHRD V1 ***- B3TLP4_ELAGV); contains Interpro domain(s) IPR000231 Ribosomal protein L30e	Q_16483	AT1G36240.1	86.61	3e-54	| Ribosomal protein L7Ae/L30e/S12e/Gadd45 family protein | chr1:13614890-13616233 FORWARD LENGTH=112	9.8e-58	99.85	60S ribosomal L30	F:GO:0003723; F:GO:0003735; C:GO:0022625; P:GO:0006412	F:RNA binding; F:structural constituent of ribosome; C:cytosolic large ribosomal subunit; P:translation	.		Ribosomal protein				.
PGSC0003DMG400006890	ST4.03ch01:66013505-66014214	709	1315.82	Sotub01g026480.1.1	96.77	1e-20	Solyc01g087020.2.1 genomic_reference:SL2.50ch01 gene_region:73702806-73703427 transcript_region:SL2.50ch01:73702806..73703427+ functional_description:"Unknown Protein (AHRD V1)"	Unknown Protein (AHRD V1)	#N/A							82825433OAY40048.1 hypothetical protein MANES_10G145100			.		Unknown Protein				.
PGSC0003DMG400015147	ST4.03ch02:18606433-18607398	965	1292.64	Sotub02g025610.1.1	93.1	9e-94	Solyc02g082240.1.1 evidence_code:10F1H0E1IEG genomic_reference:SL2.50ch02 gene_region:40517470-40517907 transcript_region:SL2.50ch02:40517470..40517907+ functional_description:"Unknown Protein (AHRD V1)"	Unknown Protein (AHRD V1)	#N/A					7e-24	59.7	99860634OIT19631.1 hypothetical protein A4A49_41782			.		Unknown Protein				.
CUFF.1307	ST4.03ch01:73937687-73937885	198	1273.72	Sotub01g033850.1.1	98.47	0	Solyc01g096350.2.1 genomic_reference:SL2.50ch01 gene_region:79178171-79188731 transcript_region:SL2.50ch01:79178171..79188731- go_terms:GO:0004683 functional_description:"Calcium dependent protein kinase-like protein (AHRD V1 **** Q9FIM9_ARATH); contains Interpro domain(s) IPR002290 Serine/threonine protein kinase "	Calcium dependent protein kinase-like protein (AHRD V1 **** Q9FIM9_ARATH); contains Interpro domain(s) IPR002290 Serine/threonine protein kinase	Q_13817	AT2G46700.1	73.41	0	ATCRK3, CRK3 | CDPK-related kinase 3 | chr2:19182968-19186430 REVERSE LENGTH=595	0	86.45	CDPK-related kinase 3	C:GO:0005634; F:GO:0005524; F:GO:0005516; P:GO:0009738; C:GO:0005737; F:GO:0005509; P:GO:0046777; F:GO:0004683; P:GO:0018105; C:GO:0005886; P:GO:0035556; F:GO:0009931	C:nucleus; F:ATP binding; F:calmodulin binding; P:abscisic acid-activated signaling pathway; C:cytoplasm; F:calcium ion binding; P:protein autophosphorylation; F:calmodulin-dependent protein kinase activity; P:peptidyl-serine phosphorylation; C:plasma membrane; P:intracellular signal transduction; F:calcium-dependent protein serine/threonine kinase activity	EC:2.7.11; EC:2.7.11.17	Transferring phosphorus-containing groups; Calcium/calmodulin-dependent protein kinase	Calmodulin/Ca signal transduction - ABA signaling				.
CUFF.1622	ST4.03ch01:79448622-79448921	299	1265.27	Sotub01g039670.1.1	97.19	4e-144	Solyc01g102760.2.1 genomic_reference:SL2.50ch01 gene_region:83252023-83258088 transcript_region:SL2.50ch01:83252023..83258088+ functional_description:"PHD finger family protein (AHRD V1 ***- D7KBK9_ARALY)"	PHD finger family protein (AHRD V1 ***- D7KBK9_ARALY)	Q_03706	AT1G14510.1	75.81	6e-93	AL7 | alfin-like 7 | chr1:4962171-4964154 REVERSE LENGTH=252	4.6e-116	78.65	PHD finger Alfin1-like	F:GO:0008270; F:GO:0042393; P:GO:0006355	F:zinc ion binding; F:histone binding; P:regulation of transcription, DNA-templated	.		Chromatin remodeling - stress/Pi				.
CUFF.4236	ST4.03ch03:43383130-43383454	324	1261.97	Sotub03g015290.1.1	99.05	0	Solyc03g025540.2.1 genomic_reference:SL2.50ch03 gene_region:7302412-7321563 transcript_region:SL2.50ch03:7302412..7321563- go_terms:GO:0005515 functional_description:"Cleavage and polyadenylation specificity factor subunit 2 (AHRD V1 **-- C0HA24_SALSA); contains Interpro domain(s) IPR011108 RNA-metabolising metallo-beta-lactamase "	Cleavage and polyadenylation specificity factor subunit 2 (AHRD V1 **-- C0HA24_SALSA); contains Interpro domain(s) IPR011108 RNA-metabolising metallo-beta-lactamase	Q_08507	AT5G23880.1	76.68	0	EMB1265, CPSF100, ESP5, ATCPSF100 | cleavage and polyadenylation specificity factor 100 | chr5:8052550-8058147 FORWARD LENGTH=739	0	93.1	cleavage and polyadenylation specificity factor subunit 2	C:GO:0009506; P:GO:0035194; C:GO:0005737; C:GO:0005847; P:GO:0006378; P:GO:0006379	C:plasmodesma; P:posttranscriptional gene silencing by RNA; C:cytoplasm; C:mRNA cleavage and polyadenylation specificity factor complex; P:mRNA polyadenylation; P:mRNA cleavage	.		RNA processing				.
CUFF.694	ST4.03ch01:58883870-58884120	250	1260.16	Sotub01g021510.1.1	99.78	0	Solyc01g067500.2.1 genomic_reference:SL2.50ch01 gene_region:68612561-68622917 transcript_region:SL2.50ch01:68612561..68622917+ go_terms:GO:0005515 functional_description:"Serine/threonine-protein phosphatase 2A regulatory subunit B&apos;&apos; subunit gamma (AHRD V1 ***- P2R3C_RAT); contains Interpro domain(s) IPR011992 EF-Hand type "	Serine/threonine-protein phosphatase 2A regulatory subunit B; subunit gamma (AHRD V1 ***- P2R3C_RAT); contains Interpro domain(s) IPR011992 EF-Hand type	Q_14512	AT5G18580.1	91.59	0	FASS, TON2, EMB40, FS1, GDO, FASS 2 | tonneau 2 (TON2) | chr5:6175154-6178214 FORWARD LENGTH=480	7.9e-250	90.2	probable serine threonine- phosphatase 2A regulatory subunit B subunit TON2	C:GO:0005634; P:GO:0030865; C:GO:0005813; F:GO:0005509; P:GO:0000913; C:GO:0005819; P:GO:0000226; C:GO:0009524	C:nucleus; P:cortical cytoskeleton organization; C:centrosome; F:calcium ion binding; P:preprophase band assembly; C:spindle; P:microtubule cytoskeleton organization; C:phragmoplast	.		Protein modification - Kinase/phosphatase - Cell division plane	TPP2A*			.
PGSC0003DMG400002504	ST4.03ch03:60847609-60848550	941	1258.35	Sotub03g035480.1.1	96.15	6e-99	Solyc03g121460.1.1 evidence_code:10F1H1E1IEG genomic_reference:SL2.50ch03 gene_region:63616739-63617287 transcript_region:SL2.50ch03:63616739..63617287- go_terms:GO:0005515 functional_description:"Prenylated rab acceptor PRA1 (AHRD V1 ***- A2Q469_MEDTR); contains Interpro domain(s) IPR004895 Prenylated rab acceptor PRA1 "	Prenylated rab acceptor PRA1 (AHRD V1 ***- A2Q469_MEDTR); contains Interpro domain(s) IPR004895 Prenylated rab acceptor PRA1	#N/A	AT3G13720.1	64.57	2e-45	PRA1.F3, PRA8 | PRA1 (Prenylated rab acceptor) family protein | chr3:4495202-4495768 REVERSE LENGTH=188	1.1e-77	72.45	PRA1 family F3-like	P:GO:0016192; C:GO:0016021; C:GO:0005783	P:vesicle-mediated transport; C:integral component of membrane; C:endoplasmic reticulum	.		Vesicle trafficking	PRA1			.
CUFF.1401	ST4.03ch01:75531829-75532151	322	1232.07	Sotub01g035380.1.1	99.17	3e-80	Solyc01g097870.2.1 genomic_reference:SL2.50ch01 gene_region:80331660-80334218 transcript_region:SL2.50ch01:80331660..80334218+ go_terms:GO:0031369 functional_description:"40S ribosomal protein S24 (AHRD V1 ***- C6TAW2_SOYBN); contains Interpro domain(s) IPR001976 Ribosomal protein S24e "	40S ribosomal protein S24 (AHRD V1 ***- C6TAW2_SOYBN); contains Interpro domain(s) IPR001976 Ribosomal protein S24e	Q_10122	AT3G04920.1	90.98	8e-61	| Ribosomal protein S24e family protein | chr3:1360989-1362065 FORWARD LENGTH=133	3.9e-61	98.6	40S ribosomal S24-1	F:GO:0000166; P:GO:0000462; F:GO:0003735; C:GO:0022627; C:GO:0016021; P:GO:0006412	F:nucleotide binding; P:maturation of SSU-rRNA from tricistronic rRNA transcript (SSU-rRNA, 5.8S rRNA, LSU-rRNA); F:structural constituent of ribosome; C:cytosolic small ribosomal subunit; C:integral component of membrane; P:translation	.		Ribosomal protein				.
CUFF.1546	ST4.03ch01:78191471-78191704	233	1194.81	Sotub01g038360.1.1	97.55	0	Solyc01g100530.2.1 genomic_reference:SL2.50ch01 gene_region:82294669-82305344 transcript_region:SL2.50ch01:82294669..82305344- go_terms:GO:0005488 functional_description:"Protein EFR3 homolog A (AHRD V1 *--- EFR3A_HUMAN); contains Interpro domain(s) IPR016024 Armadillo-type fold "	Protein EFR3 homolog A (AHRD V1 *--- EFR3A_HUMAN); contains Interpro domain(s) IPR016024 Armadillo-type fold	Q_07726	AT5G26850.4	54.38	0	| Uncharacterized protein | chr5:9445950-9450584 FORWARD LENGTH=983	0	84.15	EFR3 homolog A			.		cell division - cyclin	EFR3A*			.
CUFF.1562	ST4.03ch01:78465370-78465641	271	1187.85	Sotub01g038660.1.1	100	2e-130	Solyc01g100860.2.1 genomic_reference:SL2.50ch01 gene_region:82524862-82533922 transcript_region:SL2.50ch01:82524862..82533922- go_terms:GO:0042802 functional_description:"ADP-ribosylation factor (AHRD V1 ***- D7KT27_ARALY); contains Interpro domain(s) IPR006688 ADP-ribosylation factor "	ADP-ribosylation factor (AHRD V1 ***- D7KT27_ARALY); contains Interpro domain(s) IPR006688 ADP-ribosylation factor	Q_00247	AT3G62290.3	98.9	2e-101	ARFA1E | ADP-ribosylation factor A1E | chr3:23052287-23053545 FORWARD LENGTH=181	2.4e-98	99.9	ADP-ribosylation factor	F:GO:0005525; C:GO:0005768; C:GO:0009506; P:GO:0016192; P:GO:0007264; P:GO:0015031; C:GO:0016021; C:GO:0005829; C:GO:0005773; F:GO:0016004; C:GO:0005798	F:GTP binding; C:endosome; C:plasmodesma; P:vesicle-mediated transport; P:small GTPase mediated signal transduction; P:protein transport; C:integral component of membrane; C:cytosol; C:vacuole; F:phospholipase activator activity; C:Golgi-associated vesicle	.		Vesicle trafficking - cell division/cellulose				.
PGSC0003DMG400024631	ST4.03ch03:55057179-55060002	865	1183.25	Sotub03g028500.1.1	96.88	4e-60	Solyc03g114970.2.1 genomic_reference:SL2.50ch03 gene_region:58886330-58887604 transcript_region:SL2.50ch03:58886330..58887604- functional_description:"Nitrilase associated protein-like (Fragment) (AHRD V1 *--- Q1HEA6_MUSAC)"	Nitrilase associated protein-like (Fragment) (AHRD V1 *--- Q1HEA6_MUSAC)	Q_16273	AT1G26355.1	65.26	2e-29	SP1L1 | SPIRAL1-like1 | chr1:9117950-9118611 REVERSE LENGTH=113	2.3e-43	74.6	SPIRAL1-like 1	C:GO:0005886	C:plasma membrane	.		Cell elongation/expansion	NAP			.
CUFF.3533	ST4.03ch03:721907-722116	209	1171.33	Sotub03g005960.1.1	97.1	5e-43	Solyc03g005740.1.1 evidence_code:10F1H1E1IEG genomic_reference:SL2.50ch03 gene_region:519948-520190 transcript_region:SL2.50ch03:519948..520190- go_terms:GO:0043022 functional_description:"Signal peptidase complex subunit 1 (AHRD V1 ***- B6SJA3_MAIZE); contains Interpro domain(s) IPR009542 Microsomal signal peptidase 12 kDa subunit "	Signal peptidase complex subunit 1 (AHRD V1 ***- B6SJA3_MAIZE); contains Interpro domain(s) IPR009542 Microsomal signal peptidase 12 kDa subunit	#N/A	AT2G22425.2	66.67	7e-21	| Microsomal signal peptidase 12 kDa subunit (SPC12) | chr2:9515079-9515357 FORWARD LENGTH=92	1.7e-32	88.85	probable signal peptidase complex subunit 1	C:GO:0030176; P:GO:0006465; P:GO:0045047; F:GO:0008233; C:GO:0005787	C:integral component of endoplasmic reticulum membrane; P:signal peptide processing; P:protein targeting to ER; F:peptidase activity; C:signal peptidase complex	.		Membrane protein				.
CUFF.966	ST4.03ch01:65737675-65738792	474	1167.36	Sotub01g026220.1.1	97.94	0	Solyc01g087250.2.1 genomic_reference:SL2.50ch01 gene_region:73945385-73956019 transcript_region:SL2.50ch01:73945385..73956019- go_terms:GO:0045549 functional_description:"Carotenoid cleavage dioxygenase 1A"	Carotenoid cleavage dioxygenase 1A	Q_00421	AT3G63520.1	80.92	0	CCD1, ATCCD1, ATNCED1, NCED1 | carotenoid cleavage dioxygenase 1 | chr3:23452940-23455896 FORWARD LENGTH=538	0	94.15	carotenoid 9,10(9 ,10 )-cleavage dioxygenase 1-like	F:GO:0016702; P:GO:0055114	F:oxidoreductase activity, acting on single donors with incorporation of molecular oxygen, incorporation of two atoms of oxygen; P:oxidation-reduction process	EC:1.13.11	Acting on single donors with incorporation of molecular oxygen (oxygenases). The oxygen incorporated need not be derived from O(2)	Carotenoid				.
CUFF.6156	ST4.03ch04:61568149-61568512	363	1141.13	Sotub04g026100.1.1	99.46	4e-134	Solyc04g072060.2.1 genomic_reference:SL2.50ch04 gene_region:56710003-56720195 transcript_region:SL2.50ch04:56710003..56720195- go_terms:GO:0007264,GO:0015031,GO:0005525,GO:0007165,GO:0005622 functional_description:"Ras-related protein Rab-7a (AHRD V1 ***- C1C1X4_9MAXI); contains Interpro domain(s) IPR003579 Ras small GTPase, Rab type "	Ras-related protein Rab-7a (AHRD V1 ***- C1C1X4_9MAXI); contains Interpro domain(s) IPR003579 Ras small GTPase, Rab type	#N/A	AT4G09720.1	85.41	4e-90	ATRABG3A, RABG3A | RAB GTPase homolog G3A | chr4:6133101-6134959 FORWARD LENGTH=206	3.4e-100	97.2	ras-related Rab7	F:GO:0005525; P:GO:0007264; C:GO:0005622; F:GO:0016787	F:GTP binding; P:small GTPase mediated signal transduction; C:intracellular; F:hydrolase activity	.		Vesicle trafficking	RAB7a*			.
CUFF.1417	ST4.03ch01:76153479-76153772	293	1114.63	Sotub06g026850.1.1	100	2e-62	Solyc06g069860.2.1 genomic_reference:SL2.50ch06 gene_region:39888894-39890746 transcript_region:SL2.50ch06:39888894..39890746+ go_terms:GO:0003735,GO:0005515 functional_description:"60S ribosomal protein L34 (AHRD V1 ***- B6UH15_MAIZE); contains Interpro domain(s) IPR008195 Ribosomal protein L34e "	60S ribosomal protein L34 (AHRD V1 ***- B6UH15_MAIZE); contains Interpro domain(s) IPR008195 Ribosomal protein L34e	Q_05689	AT1G26880.1	91.58	1e-47	| Ribosomal protein L34e superfamily protein | chr1:9315640-9316681 REVERSE LENGTH=120	8.3e-47	99.7	60S ribosomal L34	F:GO:0003723; F:GO:0003735; P:GO:0042254; C:GO:0022625; P:GO:0006412	F:RNA binding; F:structural constituent of ribosome; P:ribosome biogenesis; C:cytosolic large ribosomal subunit; P:translation	.		Ribosomal protein				.
PGSC0003DMG400013443	ST4.03ch03:370273-371584	1311	1104.55	Sotub03g005540.1.1	98.07	0	Solyc03g005320.2.1 genomic_reference:SL2.50ch03 gene_region:183106-186591 transcript_region:SL2.50ch03:183106..186591- go_terms:GO:0009922 functional_description:"Fatty acid elongase 3-ketoacyl-CoA synthase (AHRD V1 **** Q6DUV5_BRANA); contains Interpro domain(s) IPR012392 Very-long-chain 3-ketoacyl-CoA synthase "	Fatty acid elongase 3-ketoacyl-CoA synthase (AHRD V1 **** Q6DUV5_BRANA); contains Interpro domain(s) IPR012392 Very-long-chain 3-ketoacyl-CoA synthase	Q_11717	AT2G26640.1	76.11	0	KCS11 | 3-ketoacyl-CoA synthase 11 | chr2:11330094-11331623 FORWARD LENGTH=509	9.4e-289	90.85	3-ketoacyl- synthase 20-like	F:GO:0016747; C:GO:0016021; P:GO:0006633	F:transferase activity, transferring acyl groups other than amino-acyl groups; C:integral component of membrane; P:fatty acid biosynthetic process	.		Lipid/fatty acid metabolism - suberization	KCS*			.
PGSC0003DMG400001630	ST4.03ch01:87214581-87215743	1162	1103.98	Sotub01g048580.1.1	96.49	6e-107	Solyc01g111170.2.1 genomic_reference:SL2.50ch01 gene_region:89284136-89285146 transcript_region:SL2.50ch01:89284136..89285146+ go_terms:GO:0006457 functional_description:"Peptidyl-prolyl cis-trans isomerase (AHRD V1 ***- Q9XF12_SOLTU); contains Interpro domain(s) IPR002130 Peptidyl-prolyl cis-trans isomerase, cyclophilin-type "	Peptidyl-prolyl cis-trans isomerase (AHRD V1 ***- Q9XF12_SOLTU); contains Interpro domain(s) IPR002130 Peptidyl-prolyl cis-trans isomerase, cyclophilin-type	Q_08786	AT4G34870.1	80.7	8e-74	ROC5, ATCYP1 | rotamase cyclophilin 5 | chr4:16614451-16614969 FORWARD LENGTH=172	7.6e-86	88.45	peptidyl-prolyl cis-trans isomerase-like	F:GO:0003755; C:GO:0005737; F:GO:0042277; P:GO:0000413; P:GO:0006457	F:peptidyl-prolyl cis-trans isomerase activity; C:cytoplasm; F:peptide binding; P:protein peptidyl-prolyl isomerization; P:protein folding	EC:5.2.1.8	Peptidylprolyl isomerase	.				.
CUFF.968	ST4.03ch01:65295682-65301110	403	1092.11	Sotub01g025810.1.1	100	1e-46	Solyc01g087620.2.1 genomic_reference:SL2.50ch01 gene_region:74338941-74342809 transcript_region:SL2.50ch01:74338941..74342809+ functional_description:"Unknown Protein (AHRD V1)"	Unknown Protein (AHRD V1)	Q_15837	AT5G42300.1	94.52	5e-37	UBL5 | ubiquitin-like protein 5 | chr5:16913611-16913832 REVERSE LENGTH=73	1.7e-34	99.6	ubiquitin 5	C:GO:0005634; C:GO:0005737; P:GO:0006464; F:GO:0031386; P:GO:0000398	C:nucleus; C:cytoplasm; P:cellular protein modification process; F:protein tag; P:mRNA splicing, via spliceosome	.		.				.
CUFF.355	ST4.03ch01:19072991-19076977	350	1082.59	Sotub01g015380.1.1	98.04	0	Solyc01g028900.2.1 genomic_reference:SL2.50ch01 gene_region:33896708-33906524 transcript_region:SL2.50ch01:33896708..33906524- go_terms:GO:0008152 functional_description:"1-deoxy-D-xylulose-5-phosphate synthase (AHRD V1 **-- DXS_DESAP); contains Interpro domain(s) IPR005475 Transketolase, central region "	1-deoxy-D-xylulose-5-phosphate synthase (AHRD V1 **-- DXS_DESAP); contains Interpro domain(s) IPR005475 Transketolase, central region	#N/A	AT3G13450.1	88.29	3e-166	DIN4 | Transketolase family protein | chr3:4382340-4384295 REVERSE LENGTH=358	6.5e-196	89.85	2-oxoisovalerate dehydrogenase subunit beta mitochondrial	F:GO:0004739; P:GO:0055114	F:pyruvate dehydrogenase (acetyl-transferring) activity; P:oxidation-reduction process	EC:1.2.4.1	Pyruvate dehydrogenase (acetyl-transferring)	.				.
CUFF.3896	ST4.03ch03:22025611-22025869	258	1071.42	Sotub05g014010.1.1	97.66	0	Solyc05g005080.2.1 genomic_reference:SL2.50ch05 gene_region:81292-84268 transcript_region:SL2.50ch05:81292..84268+ go_terms:GO:0008810 functional_description:"Endo-1 4-beta-glucanase (AHRD V1 ***- O04890_SOLLC); contains Interpro domain(s) IPR001701 Glycoside hydrolase, family 9 "	Endo-1 4-beta-glucanase (AHRD V1 ***- O04890_SOLLC); contains Interpro domain(s) IPR001701 Glycoside hydrolase, family 9	Q_05565	AT5G49720.1	79.1	0	ATGH9A1, TSD1, DEC, KOR, RSW2, IRX2, KOR1, GH9A1 | glycosyl hydrolase 9A1 | chr5:20197765-20200168 REVERSE LENGTH=621	0	90.05	endoglucanase 25-like	C:GO:0016021; P:GO:0030245; F:GO:0008810	C:integral component of membrane; P:cellulose catabolic process; F:cellulase activity	EC:3.2.1.4	Cellulase	.	TSD1			.
CUFF.3525	ST4.03ch03:492767-493857	156	1059.09	Sotub03g005620.1.1	96.36	0	Solyc03g005430.2.1 genomic_reference:SL2.50ch03 gene_region:303777-317879 transcript_region:SL2.50ch03:303777..317879- functional_description:"Ubiquitin carboxyl-terminal hydrolase family protein expressed (AHRD V1 *--- Q2R2A3_ORYSJ); contains Interpro domain(s) IPR002083 MATH "	Ubiquitin carboxyl-terminal hydrolase family protein expressed (AHRD V1 *--- Q2R2A3_ORYSJ); contains Interpro domain(s) IPR002083 MATH	Q_12506	AT1G04300.1	47.55	0	| TRAF-like superfamily protein | chr1:1148818-1153895 REVERSE LENGTH=1074	0	77.9	MATH domain-containing At5g43560-like isoform X1			.		.				.
CUFF.3795	ST4.03ch03:14311113-14311347	234	1057.5	Sotub03g011070.1.1	94.98	0	Solyc03g053010.2.1 genomic_reference:SL2.50ch03 gene_region:19619550-19627679 transcript_region:SL2.50ch03:19619550..19627679+ functional_description:"Colon cancer-associated protein Mic1-like containing protein expressed (AHRD V1 **-- Q338I5_ORYSJ); contains Interpro domain(s) IPR009755 Colon cancer-associated Mic1-like "	Colon cancer-associated protein Mic1-like containing protein expressed (AHRD V1 **-- Q338I5_ORYSJ); contains Interpro domain(s) IPR009755 Colon cancer-associated Mic1-like	Q_06728	AT3G12010.1	51.95	2e-150	| FUNCTIONS IN: molecular_function unknown; INVOLVED IN: biological_process unknown; EXPRESSED IN: sperm cell, cultured cell; CONTAINS InterPro DOMAIN/s: Colon cancer-associated Mic1-like (InterPro:IPR009755); Has 30201 Blast hits to 17322 proteins in 780 species: Archae - 12; Bacteria - 1396; Metazoa - 17338; Fungi - 3422; Plants - 5037; Viruses - 0; Other Eukaryotes - 2996 (source: NCBI BLink).…	8.5e-297	81.2	24863937XP_006360601.1 PREDICTED: uncharacterized protein LOC102595381 isoform X2 [Solanum tuberosum] XP_006360602.1 PREDICTED: uncharacterized protein LOC102595381 isoform X2 [Solanum tuberosum] XP_006360603.1 PREDICTED: uncharacterized protein LOC102595381 isoform X1			.		.	CCMic1			.
CUFF.2013	ST4.03ch01:87475861-87476374	513	1056.36	Sotub01g048910.1.1	97.15	0	Solyc01g111530.2.1 genomic_reference:SL2.50ch01 gene_region:89516519-89527791 transcript_region:SL2.50ch01:89516519..89527791+ go_terms:GO:0004842 functional_description:"Ubiquitin-protein ligase 4 (AHRD V1 *-** D7M7X1_ARALY); contains Interpro domain(s) IPR000569 HECT "	Ubiquitin-protein ligase 4 (AHRD V1 *-** D7M7X1_ARALY); contains Interpro domain(s) IPR000569 HECT	Q_14177	AT4G38600.1	72.1	0	KAK, UPL3 | HEAT repeat ;HECT-domain (ubiquitin-transferase) | chr4:18041503-18049292 REVERSE LENGTH=1888	0	80.35	E3 ubiquitin- ligase UPL3	C:GO:0005634; F:GO:0004842; C:GO:0005737; P:GO:0042023; P:GO:0010091; C:GO:0005886; F:GO:0016874; P:GO:0042787	C:nucleus; F:ubiquitin-protein transferase activity; C:cytoplasm; P:DNA endoreduplication; P:trichome branching; C:plasma membrane; F:ligase activity; P:protein ubiquitination involved in ubiquitin-dependent protein catabolic process	.		.				.
CUFF.1497	ST4.03ch01:72273716-72275263	1547	1046.54	Sotub01g032090.1.1	99.18	0	Solyc01g094700.2.1 genomic_reference:SL2.50ch01 gene_region:77905683-77908620 transcript_region:SL2.50ch01:77905683..77908620+ go_terms:GO:0004366,GO:0003841 functional_description:"Glycerol-3-phosphate acyltransferase 4 (AHRD V1 **** D7KQ54_ARALY); contains Interpro domain(s) IPR002123 Phospholipid/glycerol acyltransferase "	Glycerol-3-phosphate acyltransferase 4 (AHRD V1 **** D7KQ54_ARALY); contains Interpro domain(s) IPR002123 Phospholipid/glycerol acyltransferase	Q_13383	AT1G01610.1	75.94	0	ATGPAT4, GPAT4 | glycerol-3-phosphate acyltransferase 4 | chr1:221950-224255 REVERSE LENGTH=503	6.1e-277	91.55	glycerol-3-phosphate 2-O-acyltransferase 4	F:GO:0090447; P:GO:0010143; C:GO:0016021; F:GO:0016791; P:GO:0016311	F:glycerol-3-phosphate 2-O-acyltransferase activity; P:cutin biosynthetic process; C:integral component of membrane; F:phosphatase activity; P:dephosphorylation	EC:3.1.3.41	4-nitrophenylphosphatase	.	GPAT3*	Skin initiation	GPAT3 interactome	.
CUFF.6081	ST4.03ch04:56289914-56290412	498	1038.09	Sotub04g025150.1.1	64.27	1e-153	Solyc04g058060.1.1 evidence_code:10F0H1E0IEG genomic_reference:SL2.50ch04 gene_region:54322327-54325742 transcript_region:SL2.50ch04:54322327..54325742+ go_terms:GO:0005515 functional_description:"30S ribosomal protein S8P (AHRD V1 *-*- RS8_KORCO); contains Interpro domain(s) IPR004314 Protein of unknown function DUF239, plant "	30S ribosomal protein S8P (AHRD V1 *-*- RS8_KORCO); contains Interpro domain(s) IPR004314 Protein of unknown function DUF239, plant	#N/A	AT2G27320.1	29.55	2e-27	| Protein of Unknown Function (DUF239) | chr2:11692900-11694631 FORWARD LENGTH=323	2.2e-127	67.55	72032632XP_015168855.1 PREDICTED: uncharacterized protein LOC102579241			.		.				.
PGSC0003DMG400032113	ST4.03ch01:60838392-60839796	1404	1035.18	Sotub01g022510.1.1	84.24	4e-78	Solyc01g080500.2.1 genomic_reference:SL2.50ch01 gene_region:72241800-72243135 transcript_region:SL2.50ch01:72241800..72243135- functional_description:"Unknown Protein (AHRD V1)"	Unknown Protein (AHRD V1)	#N/A					3.4e-80	48.35	RNA-binding 25-like			.		.				.
PGSC0003DMG400031345	ST4.03ch03:31900730-31903047	791	1027.23	Sotub03g020460.1.1	100	4e-97	Solyc03g078290.2.1 genomic_reference:SL2.50ch03 gene_region:43867765-43870061 transcript_region:SL2.50ch03:43867765..43870061+ go_terms:GO:0003735,GO:0005515 functional_description:"40S ribosomal protein S18 (AHRD V1 ***- B4G286_MAIZE); contains Interpro domain(s) IPR001892 Ribosomal protein S13 "	40S ribosomal protein S18 (AHRD V1 ***- B4G286_MAIZE); contains Interpro domain(s) IPR001892 Ribosomal protein S13	Q_15026	AT4G09800.1	92.11	4e-70	RPS18C | S18 ribosomal protein | chr4:6173818-6174963 FORWARD LENGTH=152	2.8e-71	90.4	40S ribosomal S18-like	F:GO:0003723; F:GO:0003735; C:GO:0005829; P:GO:0042254; C:GO:0015935; P:GO:0006412	F:RNA binding; F:structural constituent of ribosome; C:cytosol; P:ribosome biogenesis; C:small ribosomal subunit; P:translation	.		.				.
CUFF.142	ST4.03ch01:3764916-3765768	257	1021.46	Sotub01g008490.1.1	97.51	0	Solyc01g008120.2.1 genomic_reference:SL2.50ch01 gene_region:2245997-2262660 transcript_region:SL2.50ch01:2245997..2262660- go_terms:GO:0004402 functional_description:"Histone acetyltransferase (AHRD V1 **** B9HG17_POPTR); contains Interpro domain(s) IPR009255 Transcriptional coactivation "	Histone acetyltransferase (AHRD V1 **** B9HG17_POPTR); contains Interpro domain(s) IPR009255 Transcriptional coactivation	Q_05465	AT1G79000.2	57.21	0	HAC1 | histone acetyltransferase of the CBP family 1 | chr1:29716639-29723984 REVERSE LENGTH=1741	0	90.2	histone acetyltransferase HAC1-like isoform X2	C:GO:0005634; F:GO:0004402; F:GO:0008270; F:GO:0003712; P:GO:0006355; P:GO:0016573	C:nucleus; F:histone acetyltransferase activity; F:zinc ion binding; F:transcription cofactor activity; P:regulation of transcription, DNA-templated; P:histone acetylation	EC:2.3.1.48	Histone acetyltransferase	Chromatin remodelling				.
CUFF.3492	ST4.03ch02:48372040-48372528	488	1016.65	Sotub02g037800.1.1	98.32	5e-159	Solyc02g094560.2.1 genomic_reference:SL2.50ch02 gene_region:49675547-49679441 transcript_region:SL2.50ch02:49675547..49679441+ functional_description:"Genomic DNA chromosome 3 P1 clone MLD14 (AHRD V1 ***- Q9LT83_ARATH)"	Genomic DNA chromosome 3 P1 clone MLD14 (AHRD V1 ***- Q9LT83_ARATH)	Q_03812	AT3G19340.1	83.19	3e-115	| Protein of unknown function (DUF3754) | chr3:6701387-6704071 REVERSE LENGTH=487	1.2e-129	95.6	24848359XP_006338746.1 PREDICTED: uncharacterized protein LOC102592048	C:GO:0016021; C:GO:0005783; C:GO:0005886	C:integral component of membrane; C:endoplasmic reticulum; C:plasma membrane	.		.				.
CUFF.3042	ST4.03ch02:40028954-40029223	269	956.093	Sotub02g027900.1.1	97.89	0	Solyc02g084780.2.1 genomic_reference:SL2.50ch02 gene_region:42452623-42454443 transcript_region:SL2.50ch02:42452623..42454443- go_terms:GO:0055114 functional_description:"Peroxidase (AHRD V1 ***- Q0ZA68_9ROSI); contains Interpro domain(s) IPR002016 Haem peroxidase, plant/fungal/bacterial "	Peroxidase (AHRD V1 ***- Q0ZA68_9ROSI); contains Interpro domain(s) IPR002016 Haem peroxidase, plant/fungal/bacterial	Q_14245	AT5G66390.1	69.97	4e-128	| Peroxidase superfamily protein | chr5:26516063-26517329 REVERSE LENGTH=336	1.2e-175	90.45	peroxidase 72-like	F:GO:0004601; P:GO:0006979; F:GO:0046872; P:GO:0098869; P:GO:0055114; C:GO:0005576; F:GO:0020037; P:GO:0042744	F:peroxidase activity; P:response to oxidative stress; F:metal ion binding; P:cellular oxidant detoxification; P:oxidation-reduction process; C:extracellular region; F:heme binding; P:hydrogen peroxide catabolic process	EC:1.11.1.7	Peroxidase	.			POD interactome	.
PGSC0003DMG400019855	ST4.03ch03:48396331-48396781	450	948.97	Sotub03g022470.1.1	97.22	4e-42	Solyc10g048060.1.1 evidence_code:10F0H1E1IEG genomic_reference:SL2.50ch10 gene_region:39359054-39359497 transcript_region:SL2.50ch10:39359054..39359497- functional_description:"Uncharacterized mitochondrial protein AtMg00030 (AHRD V1 *-*- M030_ARATH)"	Uncharacterized mitochondrial protein AtMg00030 (AHRD V1 *-*- M030_ARATH)	#N/A					4.4e-19	76.33	mitochondrial	C:GO:0005739	C:mitochondrion	.		.				.
PGSC0003DMG400018856	ST4.03ch03:38434604-38435752	774	940.841	Sotub12g018980.1.1	92.78	5e-109	Solyc03g093360.2.1 genomic_reference:SL2.50ch03 gene_region:48078644-48079817 transcript_region:SL2.50ch03:48078644..48079817+ functional_description:"Wound/stress protein (AHRD V1 **-- Q672Q3_SOLLC); contains Interpro domain(s) IPR001024 Lipoxygenase, LH2 "	Wound/stress protein (AHRD V1 **-- Q672Q3_SOLLC); contains Interpro domain(s) IPR001024 Lipoxygenase, LH2	#N/A	AT4G39730.1	55.63	2e-43	| Lipase/lipooxygenase, PLAT/LH2 family protein | chr4:18432950-18433581 FORWARD LENGTH=181	6.1e-102	81	PLAT domain-containing 3-like			.		.	LH2			.
PGSC0003DMG400018113	ST4.03ch03:52251310-52253379	1736	931.619	Sotub11g022310.1.1	95.08	0	Solyc03g112390.2.1 genomic_reference:SL2.50ch03 gene_region:56846635-56848344 transcript_region:SL2.50ch03:56846635..56848344- go_terms:GO:0003677,GO:0045449 functional_description:"Myb transcription factor (AHRD V1 *--- D6BV29_ORYSJ); contains Interpro domain(s) IPR015495 Myb transcription factor "	Myb transcription factor (AHRD V1 *--- D6BV29_ORYSJ); contains Interpro domain(s) IPR015495 Myb transcription factor	#N/A	AT5G26660.1	81.34	1e-61	ATMYB86, MYB86 | myb domain protein 86 | chr5:9331775-9333044 REVERSE LENGTH=352	3e-176	73.25	myb-related 330-like isoform X1	F:GO:0003677	F:DNA binding	.		Metabolism - phenylpropanoid				.
CUFF.4865	ST4.03ch03:58339184-58339366	182	920.473	Sotub03g032210.1.1	93.94	6e-110	Solyc03g118710.2.1 genomic_reference:SL2.50ch03 gene_region:61609529-61612357 transcript_region:SL2.50ch03:61609529..61612357+ functional_description:"C2 domain-containing protein (AHRD V1 **-- D7L7Y3_ARALY); contains Interpro domain(s) IPR018029 C2 membrane targeting protein "	C2 domain-containing protein (AHRD V1 **-- D7L7Y3_ARALY); contains Interpro domain(s) IPR018029 C2 membrane targeting protein	Q_14304	AT3G17980.1	74.55	6e-70	| Calcium-dependent lipid-binding (CaLB domain) family protein | chr3:6152417-6153115 FORWARD LENGTH=177	7.8e-88	92.85	C2-DOMAIN ABA-RELATED 4-like			.		.				.
PGSC0003DMG400005192	ST4.03ch01:63341621-63342184	563	916.711	Sotub12g020990.1.1	100	2e-98	Solyc12g042080.1.1 evidence_code:10F1H1E1IEG genomic_reference:SL2.50ch12 gene_region:42568261-42570658 transcript_region:SL2.50ch12:42568261..42570658- go_terms:GO:0005840 functional_description:"40S ribosomal protein S11 (AHRD V1 ***- Q1H8R1_CHERU); contains Interpro domain(s) IPR000266 Ribosomal protein S17 "	40S ribosomal protein S11 (AHRD V1 ***- Q1H8R1_CHERU); contains Interpro domain(s) IPR000266 Ribosomal protein S17	#N/A	AT5G23740.1	87.42	3e-69	RPS11-BETA | ribosomal protein S11-beta | chr5:8008251-8009330 REVERSE LENGTH=159	4e-73	86.1	40S ribosomal S11-like	F:GO:0003735; C:GO:0022627; P:GO:0006412	F:structural constituent of ribosome; C:cytosolic small ribosomal subunit; P:translation	.		.				.
CUFF.4422	ST4.03ch03:47423393-47423674	281	911.197	Sotub03g017990.1.1	97.13	0	Solyc03g097290.2.1 genomic_reference:SL2.50ch03 gene_region:53059639-53073900 transcript_region:SL2.50ch03:53059639..53073900+ go_terms:GO:0000049 functional_description:"Alanyl-tRNA synthetase (AHRD V1 **** C1EDP7_9CHLO); contains Interpro domain(s) IPR018164 Alanyl-tRNA synthetase, class IIc, N-terminal "	Alanyl-tRNA synthetase (AHRD V1 **** C1EDP7_9CHLO); contains Interpro domain(s) IPR018164 Alanyl-tRNA synthetase, class IIc, N-terminal	Q_05096	AT1G50200.1	74.12	0	ALATS, ACD | Alanyl-tRNA synthetase | chr1:18591429-18598311 REVERSE LENGTH=1003	0	84.2	alanine--tRNA ligase	F:GO:0005524; C:GO:0009507; F:GO:0008270; F:GO:0004813; C:GO:0005739; P:GO:0070143; C:GO:0005829; F:GO:0000049; F:GO:0016597; P:GO:0006400	F:ATP binding; C:chloroplast; F:zinc ion binding; F:alanine-tRNA ligase activity; C:mitochondrion; P:mitochondrial alanyl-tRNA aminoacylation; C:cytosol; F:tRNA binding; F:amino acid binding; P:tRNA modification	EC:6.1.1.7	Alanine--tRNA ligase	.				.
PGSC0003DMG402000056	ST4.03ch01:72539145-72542200	1960	909.147	Sotub01g032360.1.1	94.01	0	Solyc01g094950.2.1 genomic_reference:SL2.50ch01 gene_region:78113463-78115886 transcript_region:SL2.50ch01:78113463..78115886+ functional_description:"Protein BPS1, chloroplastic (AHRD V1 **-- BPS1_ARATH)"	Protein BPS1, chloroplastic (AHRD V1 **-- BPS1_ARATH)	Q_10084	AT2G46080.1	54.72	2e-96	| CONTAINS InterPro DOMAIN/s: Protein BYPASS related (InterPro:IPR008511); BEST Arabidopsis thaliana protein match is: Protein of unknown function (DUF793) (TAIR:AT1G01550.2); Has 153 Blast hits to 139 proteins in 20 species: Archae - 0; Bacteria - 2; Metazoa - 1; Fungi - 0; Plants - 150; Viruses - 0; Other Eukaryotes - 0 (source: NCBI BLink). | chr2:18948317-18949360 REVERSE LENGTH=347	5.7e-178	85.45	chloroplastic-like [Solanum tuberosum] chloroplastic-like	C:GO:0016021	C:integral component of membrane	.		.				.
CUFF.6068	ST4.03ch04:58845210-58845522	312	908.389	Sotub04g023080.1.1	97.63	0	Solyc04g070980.2.1 genomic_reference:SL2.50ch04 gene_region:55417859-55433814 transcript_region:SL2.50ch04:55417859..55433814+ go_terms:GO:0000250 functional_description:"Lanosterol synthase (AHRD V1 **** Q1ERD3_LOTJA); contains Interpro domain(s) IPR018333 Squalene cyclase "	Lanosterol synthase (AHRD V1 **** Q1ERD3_LOTJA); contains Interpro domain(s) IPR018333 Squalene cyclase	Q_10301	AT2G07050.1	75.39	0	CAS1 | cycloartenol synthase 1 | chr2:2924629-2930295 FORWARD LENGTH=759	0	89.55	cycloartenol synthase	C:GO:0016021; P:GO:0009555; P:GO:0010027; F:GO:0016871; C:GO:0005773; P:GO:0019745	C:integral component of membrane; P:pollen development; P:thylakoid membrane organization; F:cycloartenol synthase activity; C:vacuole; P:pentacyclic triterpenoid biosynthetic process	EC:5.4.99.8	Cycloartenol synthase	.				.
CUFF.3994	ST4.03ch03:34637578-34638022	444	908.024	Sotub06g009110.1.1	97.55	0	Solyc03g096290.2.1 genomic_reference:SL2.50ch03 gene_region:51709333-51710915 transcript_region:SL2.50ch03:51709333..51710915+ go_terms:GO:0015250 functional_description:"Aquaporin-like protein (AHRD V1 ***- Q8W1A9_PETHY); contains Interpro domain(s) IPR012269 Aquaporin "	Aquaporin-like protein (AHRD V1 ***- Q8W1A9_PETHY); contains Interpro domain(s) IPR012269 Aquaporin	Q_11016	AT4G00430.1	87.41	2e-146	TMP-C, PIP1;4, PIP1E | plasma membrane intrinsic protein 1;4 | chr4:186143-187531 REVERSE LENGTH=287	3.7e-162	95.95	probable aquaporin PIP1-2	C:GO:0016021; P:GO:0006810; F:GO:0005215	C:integral component of membrane; P:transport; F:transporter activity	.		.	Aqp			.
PGSC0003DMG400003217	ST4.03ch03:46304802-46305439	637	895.597	Sotub03g016870.1.1	82.54	9e-25	Solyc03g082370.1.1 evidence_code:10F1H0E1IEG genomic_reference:SL2.50ch03 gene_region:45861072-45861341 transcript_region:SL2.50ch03:45861072..45861341- functional_description:"Avr9/Cf-9 rapidly elicited protein 65 (AHRD V1 ***- Q9FQZ0_TOBAC)"	Avr9/Cf-9 rapidly elicited protein 65 (AHRD V1 ***- Q9FQZ0_TOBAC)	#N/A	AT1G32920.1	43.18	7e-10	| unknown protein; FUNCTIONS IN: molecular_function unknown; INVOLVED IN: response to wounding; LOCATED IN: endomembrane system; EXPRESSED IN: 23 plant structures; EXPRESSED DURING: 13 growth stages; BEST Arabidopsis thaliana protein match is: unknown protein (TAIR:AT1G32928.1); Has 42 Blast hits to 42 proteins in 8 species: Archae - 0; Bacteria - 0; Metazoa - 0; Fungi - 0; Plants - 42; Viruses -…	3.5e-25	71.45	Avr9 Cf-9 rapidly elicited 65			.		.				.
CUFF.3474	ST4.03ch02:48255741-48256083	342	895.406	Sotub02g037720.1.1	94.8	0	Solyc02g094510.2.1 genomic_reference:SL2.50ch02 gene_region:49597489-49611444 transcript_region:SL2.50ch02:49597489..49611444- functional_description:"Ring finger protein 10 (AHRD V1 *-*- Q6P1V6_XENTR)"	Ring finger protein 10 (AHRD V1 *-*- Q6P1V6_XENTR)	Q_04877	AT3G26730.1	42.75	7e-66	| RING/U-box superfamily protein | chr3:9823770-9827270 FORWARD LENGTH=772	1.5e-192	76.55	RING finger 10	F:GO:0008270; F:GO:0046872	F:zinc ion binding; F:metal ion binding	.		.				.
PGSC0003DMG400024749	ST4.03ch01:77289603-77290378	775	871.147	Sotub01g037300.1.1	97.37	2e-75	Solyc01g099520.2.1 genomic_reference:SL2.50ch01 gene_region:81501401-81502283 transcript_region:SL2.50ch01:81501401..81502283- go_terms:GO:0004871 functional_description:"Rapid alkalinization factor 2 (AHRD V1 **-- Q6TF28_SOLCH); contains Interpro domain(s) IPR008801 Rapid ALkalinization Factor "	Rapid alkalinization factor 2 (AHRD V1 **-- Q6TF28_SOLCH); contains Interpro domain(s) IPR008801 Rapid ALkalinization Factor	Q_02994	AT4G15800.1	58.04	4e-31	RALFL33 | ralf-like 33 | chr4:8984915-8985265 FORWARD LENGTH=116	6.3e-60	84.1	rapid alkalinization factor-like	C:GO:0009506; C:GO:0005576; P:GO:0019722; F:GO:0004871; F:GO:0005179; C:GO:0005622	C:plasmodesma; C:extracellular region; P:calcium-mediated signaling; F:signal transducer activity; F:hormone activity; C:intracellular	.		.				.
CUFF.3242	ST4.03ch02:44162820-44162991	171	866.984	Sotub02g032280.1.1	98.4	0	Solyc02g090570.2.1 genomic_reference:SL2.50ch02 gene_region:46681394-46702041 transcript_region:SL2.50ch02:46681394..46702041+ functional_description:"Transducin family protein (AHRD V1 ***- D7LTG4_ARALY); contains Interpro domain(s) IPR017986 WD40 repeat, region "	Transducin family protein (AHRD V1 ***- D7LTG4_ARALY); contains Interpro domain(s) IPR017986 WD40 repeat, region	Q_14342	AT3G50590.1	72.37	0	| Transducin/WD40 repeat-like superfamily protein | chr3:18771292-18779220 FORWARD LENGTH=1614	0	87.75	24847953XP_006338212.1 PREDICTED: uncharacterized protein LOC102587522			.		.				.
PGSC0003DMG400001624	ST4.03ch01:87245523-87246294	771	861.307	Sotub01g048650.1.1	90.71	1e-117	Solyc01g111230.2.1 genomic_reference:SL2.50ch01 gene_region:89313649-89314591 transcript_region:SL2.50ch01:89313649..89314591+ functional_description:"Disease resistance response like protein (AHRD V1 ***- Q9SZP7_ARATH); contains Interpro domain(s) IPR004265 Plant disease resistance response protein "	Disease resistance response like protein (AHRD V1 ***- Q9SZP7_ARATH); contains Interpro domain(s) IPR004265 Plant disease resistance response protein	Q_12924	AT2G21100.1	57.63	2e-51	| Disease resistance-responsive (dirigent-like protein) family protein | chr2:9048687-9049336 REVERSE LENGTH=187	2.3e-96	85.55	dirigent 23-like	F:GO:0042349; P:GO:0050790; P:GO:0009699	F:guiding stereospecific synthesis activity; P:regulation of catalytic activity; P:phenylpropanoid biosynthetic process	.		.				.
CUFF.4333	ST4.03ch03:45834776-45835047	271	850.927	Sotub03g012890.1.1	97.62	0	Solyc03g082820.2.1 genomic_reference:SL2.50ch03 gene_region:46220340-46223630 transcript_region:SL2.50ch03:46220340..46223630+ go_terms:GO:0005488 functional_description:"Impaired sucrose induction 1-like protein (AHRD V1 ***- Q5TJC6_SOLTU); contains Interpro domain(s) IPR016024 Armadillo-type fold "	Impaired sucrose induction 1-like protein (AHRD V1 ***- Q5TJC6_SOLTU); contains Interpro domain(s) IPR016024 Armadillo-type fold	Q_03904	AT4G27750.1	70.49	4e-118	ISI1 | binding | chr4:13841708-13843501 FORWARD LENGTH=305	5.2e-159	89.8	uncharacterized LOC102591911 [Solanum tuberosum] impaired sucrose induction 1	P:GO:0006109	P:regulation of carbohydrate metabolic process	.		.				.
PGSC0003DMG400027543	ST4.03ch04:62107137-62107916	779	845.633	Sotub04g027480.1.1	95.74	6e-22	Solyc04g072450.2.1 genomic_reference:SL2.50ch04 gene_region:57051348-57054276 transcript_region:SL2.50ch04:57051348..57054276- functional_description:"Unknown Protein (AHRD V1)"	Unknown Protein (AHRD V1)	#N/A					3.2e-23	59.5	bfr2-like [Solanum tuberosum] bfr2-like			.		.				.
CUFF.4817	ST4.03ch03:57645382-57645589	207	844.065	Sotub03g031410.1.1	95.97	0	Solyc03g117970.2.1 genomic_reference:SL2.50ch03 gene_region:61001222-61010499 transcript_region:SL2.50ch03:61001222..61010499+ go_terms:GO:0003950 functional_description:"Novel protein similar to vertebrate ADP-ribosyltransferase (NAD+ poly (ADP-ribose) polymerase) (ADPRT) (AHRD V1 **** Q5RHR0_DANRE); contains Interpro domain(s) IPR008288 NAD+ ADP-ribosyltransferase "	Novel protein similar to vertebrate ADP-ribosyltransferase (NAD+ poly (ADP-ribose) polymerase) (ADPRT) (AHRD V1 **** Q5RHR0_DANRE); contains Interpro domain(s) IPR008288 NAD+ ADP-ribosyltransferase	Q_07210	AT2G31320.1	67.1	0	PARP2, ATPARP2 | poly(ADP-ribose) polymerase 2 | chr2:13354046-13359578 REVERSE LENGTH=983	0	90.5	poly [ADP-ribose] polymerase 1 isoform X2	P:GO:0051103; C:GO:0005634; F:GO:0003677; F:GO:0008270; F:GO:0003910; P:GO:0006273; P:GO:0006471; C:GO:0005737; F:GO:0051287; F:GO:0003950	P:DNA ligation involved in DNA repair; C:nucleus; F:DNA binding; F:zinc ion binding; F:DNA ligase (ATP) activity; P:lagging strand elongation; P:protein ADP-ribosylation; C:cytoplasm; F:NAD binding; F:NAD+ ADP-ribosyltransferase activity	EC:2.4.2.30; EC:6.5.1.1	NAD(+) ADP-ribosyltransferase; DNA ligase (ATP)	.				.
CUFF.1319	ST4.03ch01:74207247-74207523	276	834.837	Sotub01g033990.1.1	98.71	0	Solyc01g096490.2.1 genomic_reference:SL2.50ch01 gene_region:79324784-79340957 transcript_region:SL2.50ch01:79324784..79340957- go_terms:GO:0005515,GO:0004842 functional_description:"Kinase family protein (AHRD V1 *--- D7MA69_ARALY); contains Interpro domain(s) IPR002110 Ankyrin "	Kinase family protein (AHRD V1 *--- D7MA69_ARALY); contains Interpro domain(s) IPR002110 Ankyrin	Q_03666	AT5G13530.1	72.58	0	KEG | protein kinases;ubiquitin-protein ligases | chr5:4345618-4354369 FORWARD LENGTH=1625	0	87.55	E3 ubiquitin- ligase KEG	F:GO:0008270; P:GO:0045324; P:GO:0048589; F:GO:0004674; P:GO:0006468; P:GO:0006952; F:GO:0043621; P:GO:0009788; F:GO:0004842; F:GO:0005524; C:GO:0005769; C:GO:0005802; P:GO:0009738; P:GO:0032940; P:GO:0016567	F:zinc ion binding; P:late endosome to vacuole transport; P:developmental growth; F:protein serine/threonine kinase activity; P:protein phosphorylation; P:defense response; F:protein self-association; P:negative regulation of abscisic acid-activated signaling pathway; F:ubiquitin-protein transferase activity; F:ATP binding; C:early endosome; C:trans-Golgi network; P:abscisic acid-activated signal…	EC:2.7.11	Transferring phosphorus-containing groups	.				.
PGSC0003DMG400024100	ST4.03ch04:60037507-60039135	1628	833.252	Sotub04g023440.1.1	97.42	0	Solyc04g071480.1.1 evidence_code:10F0H1E1IEG genomic_reference:SL2.50ch04 gene_region:56062289-56063455 transcript_region:SL2.50ch04:56062289..56063455+ functional_description:"Exocyst subunit Exo70-interacting protein Roh1 (Fragment) (AHRD V1 *-*- C1IJU1_TOBAC); contains Interpro domain(s) IPR008511 Protein of unknown function DUF793 "	Exocyst subunit Exo70-interacting protein Roh1 (Fragment) (AHRD V1 *-*- C1IJU1_TOBAC); contains Interpro domain(s) IPR008511 Protein of unknown function DUF793	Q_05619	AT1G74450.1	60.8	1e-134	| Protein of unknown function (DUF793) | chr1:27982737-27983930 FORWARD LENGTH=397	1.8e-215	87.1	UPF0496 4	C:GO:0016021	C:integral component of membrane	.		.				.
CUFF.1355	ST4.03ch01:74786182-74786363	181	832.547	Sotub01g034510.1.1	92.84	1e-163	Solyc01g097010.2.1 genomic_reference:SL2.50ch01 gene_region:79734182-79760765 transcript_region:SL2.50ch01:79734182..79760765+ go_terms:GO:0003676 functional_description:"Nucleic acid binding protein (AHRD V1 **-* B6U2B4_MAIZE); contains Interpro domain(s) IPR018111 K Homology, type 1, subgroup "	Nucleic acid binding protein (AHRD V1 **-* B6U2B4_MAIZE); contains Interpro domain(s) IPR018111 K Homology, type 1, subgroup	Q_14355	AT3G04610.1	70.06	7e-121	FLK | RNA-binding KH domain-containing protein | chr3:1250762-1254272 REVERSE LENGTH=577	2.1e-170	81.65	flowering locus K homology domain	C:GO:0005634; F:GO:0003723; C:GO:0005737; P:GO:0009911	C:nucleus; F:RNA binding; C:cytoplasm; P:positive regulation of flower development	.		.				.
CUFF.5283	ST4.03ch04:6382016-6382199	183	823.689	Sotub04g009820.1.1	96.98	0	Solyc04g010120.2.1 genomic_reference:SL2.50ch04 gene_region:3406497-3416361 transcript_region:SL2.50ch04:3406497..3416361- go_terms:GO:0003779 functional_description:"Macrophage erythroblast attacher (AHRD V1 **-- B6TF70_MAIZE); contains Interpro domain(s) IPR013144 Ran binding protein-like, CRA domain "	Macrophage erythroblast attacher (AHRD V1 **-- B6TF70_MAIZE); contains Interpro domain(s) IPR013144 Ran binding protein-like, CRA domain	Q_08593	AT3G55070.1	79.58	6e-154	| LisH/CRA/RING-U-box domains-containing protein | chr3:20408377-20410887 FORWARD LENGTH=418	6.4e-190	95.5	macrophage erythroblast attacher	P:GO:0031124	P:mRNA 3'-end processing	.		.				.
CUFF.2030	ST4.03ch01:87622961-87623667	706	822.589	Sotub01g049060.1.1	99.36	4e-100	Solyc01g111650.2.1 genomic_reference:SL2.50ch01 gene_region:89618044-89620010 transcript_region:SL2.50ch01:89618044..89620010+ go_terms:GO:0005515 functional_description:"Skp1 (AHRD V1 ***- Q49HP3_CAPAN); contains Interpro domain(s) IPR016897 E3 ubiquitin ligase, SCF complex, Skp subunit "	Skp1 (AHRD V1 ***- Q49HP3_CAPAN); contains Interpro domain(s) IPR016897 E3 ubiquitin ligase, SCF complex, Skp subunit	Q_09633	AT5G42190.1	74.85	5e-61	ASK2, SKP1B | E3 ubiquitin ligase SCF complex subunit SKP1/ASK1 family protein | chr5:16854495-16855516 REVERSE LENGTH=171	3.6e-74	89.5	SKP1 1A	F:GO:0004806; P:GO:0016310; F:GO:0016301; F:GO:0016874; P:GO:0006511	F:triglyceride lipase activity; P:phosphorylation; F:kinase activity; F:ligase activity; P:ubiquitin-dependent protein catabolic process	EC:3.1.1.1; EC:3.1.1.3	Carboxylesterase; Triacylglycerol lipase	.				.
CUFF.3519	ST4.03ch03:302236-304316	862	820.201	Sotub03g005440.1.1	89.74	8e-103	Solyc03g005210.2.1 genomic_reference:SL2.50ch03 gene_region:122063-124091 transcript_region:SL2.50ch03:122063..124091+ go_terms:GO:0008289 functional_description:"Non-specific lipid-transfer protein (AHRD V1 *-** B9GSL1_POPTR); contains Interpro domain(s) IPR003612 Plant lipid transfer protein/seed storage/trypsin-alpha amylase inhibitor "	Non-specific lipid-transfer protein (AHRD V1 *-** B9GSL1_POPTR); contains Interpro domain(s) IPR003612 Plant lipid transfer protein/seed storage/trypsin-alpha amylase inhibitor	Q_06540	AT3G22620.1	37.43	1e-26	| Bifunctional inhibitor/lipid-transfer protein/seed storage 2S albumin superfamily protein | chr3:8008615-8009415 FORWARD LENGTH=203	5.2e-86	65.5	classical arabinogalactan 4-like	P:GO:0043086; F:GO:0015066; C:GO:0016021	P:negative regulation of catalytic activity; F:alpha-amylase inhibitor activity; C:integral component of membrane	.		.				.
CUFF.5807	ST4.03ch04:47418270-47418435	165	818.327	Sotub12g030900.1.1	100	1e-92	Solyc12g099030.1.1 evidence_code:10F0H1E1IEG genomic_reference:SL2.50ch12 gene_region:64677240-64679496 transcript_region:SL2.50ch12:64677240..64679496+ go_terms:GO:0005840 functional_description:"Ubiquitin (AHRD V1 ***- D3PHG3_9MAXI); contains Interpro domain(s) IPR019956 Ubiquitin subgroup "	Ubiquitin (AHRD V1 ***- D3PHG3_9MAXI); contains Interpro domain(s) IPR019956 Ubiquitin subgroup	Q_10795	AT2G47110.2	96.75	5e-68	UBQ6 | ubiquitin 6 | chr2:19344701-19345174 FORWARD LENGTH=157	2.9e-68	84.75	ubiquitin-40S ribosomal S27a-like	C:GO:0005634; F:GO:0003735; F:GO:0046872; C:GO:0005840; P:GO:0006412	C:nucleus; F:structural constituent of ribosome; F:metal ion binding; C:ribosome; P:translation	.		.	Ubq6			.
CUFF.2568	ST4.03ch02:27374641-27374905	264	818.051	Sotub02g014700.1.1	91.95	0	Solyc02g068560.2.1 genomic_reference:SL2.50ch02 gene_region:33090650-33105873 transcript_region:SL2.50ch02:33090650..33105873- go_terms:GO:0005634,GO:0005524,GO:0008270,GO:0045449 functional_description:"Chromodomain helicase DNA binding protein 5 (AHRD V1 *--- A2A8L1_MOUSE); contains Interpro domain(s) IPR000330 SNF2-related "	Chromodomain helicase DNA binding protein 5 (AHRD V1 *--- A2A8L1_MOUSE); contains Interpro domain(s) IPR000330 SNF2-related	Q_04815	AT5G44800.1	47.41	0	CHR4, PKR1 | chromatin remodeling 4 | chr5:18083659-18092162 REVERSE LENGTH=2223	0	75.6	CHROMATIN REMODELING 4 isoform X2	C:GO:0005634; F:GO:0003677; F:GO:0005524; F:GO:0008270	C:nucleus; F:DNA binding; F:ATP binding; F:zinc ion binding	.		.				.
CUFF.5341	ST4.03ch02:33058255-33059792	1459	813.856	Sotub02g020700.1.1	92.33	0	Solyc02g077430.2.1 genomic_reference:SL2.50ch02 gene_region:36951797-36953361 transcript_region:SL2.50ch02:36951797..36953361- go_terms:GO:0047714,GO:0008970 functional_description:"Lipase-like (AHRD V1 ***- Q8RZ40_ORYSJ); contains Interpro domain(s) IPR002921 Lipase, class 3 "	Lipase-like (AHRD V1 ***- Q8RZ40_ORYSJ); contains Interpro domain(s) IPR002921 Lipase, class 3	Q_04093	AT4G18550.1	53.28	2e-118	| alpha/beta-Hydrolases superfamily protein | chr4:10225006-10226862 REVERSE LENGTH=419	2.8e-232	91.8	phospholipase A1-IIgamma-like	P:GO:0006629; F:GO:0016787	P:lipid metabolic process; F:hydrolase activity	.		.				.
CUFF.4030	ST4.03ch03:36400435-36400711	276	813.267	Sotub02g017570.1.1	84.56	4e-77	Solyc03g077970.1.1 evidence_code:10F0H1E0IEG genomic_reference:SL2.50ch03 gene_region:42200408-42201168 transcript_region:SL2.50ch03:42200408..42201168+ functional_description:"Methionine aminopeptidase (AHRD V1 ***- A5ALU5_VITVI); contains Interpro domain(s) IPR015706 RNA-directed DNA polymerase (reverse transcriptase), related "	Methionine aminopeptidase (AHRD V1 ***- A5ALU5_VITVI); contains Interpro domain(s) IPR015706 RNA-directed DNA polymerase (reverse transcriptase), related	Q_16420	AT5G46400.1	46.46	4e-124	AT PRP39-2, PRP39-2 | Tetratricopeptide repeat (TPR)-like superfamily protein | chr5:18820032-18824522 FORWARD LENGTH=1036	1.8e-269	92.45	24860480XP_006355594.1 PREDICTED: uncharacterized protein LOC102590021	C:GO:0000243; P:GO:0000395; F:GO:0030627; C:GO:0071004; C:GO:0005685	C:commitment complex; P:mRNA 5'-splice site recognition; F:pre-mRNA 5'-splice site binding; C:U2-type prespliceosome; C:U1 snRNP	.		.				.
CUFF.1635	ST4.03ch01:79784790-79785061	271	808.271	Sotub01g040010.1.1	98.52	0	Solyc01g103010.2.1 genomic_reference:SL2.50ch01 gene_region:83433700-83447869 transcript_region:SL2.50ch01:83433700..83447869+ go_terms:GO:0017025 functional_description:"Cullin-associated NEDD8-dissociated protein 2 (AHRD V1 ***- B0WPV6_CULQU); contains Interpro domain(s) IPR011989 Armadillo-like helical "	Cullin-associated NEDD8-dissociated protein 2 (AHRD V1 ***- B0WPV6_CULQU); contains Interpro domain(s) IPR011989 Armadillo-like helical	Q_14186	AT2G02560.2	80.05	0	CAND1, ATCAND1, ETA2, TIP120, HVE | cullin-associated and neddylation dissociated | chr2:690345-697342 FORWARD LENGTH=1217	0	89.35	cullin-associated NEDD8-dissociated 1	C:GO:0005634; P:GO:0010051; C:GO:0005618; C:GO:0005829; P:GO:0010228; P:GO:0010265; C:GO:0005886; P:GO:0009733; P:GO:0016567	C:nucleus; P:xylem and phloem pattern formation; C:cell wall; C:cytosol; P:vegetative to reproductive phase transition of meristem; P:SCF complex assembly; C:plasma membrane; P:response to auxin; P:protein ubiquitination	.		.				.
CUFF.4443	ST4.03ch03:48010267-48010454	187	805.679	Sotub06g028360.1.1	81.86	0	Solyc03g097630.2.1 genomic_reference:SL2.50ch03 gene_region:53410692-53417468 transcript_region:SL2.50ch03:53410692..53417468+ go_terms:GO:0016409 functional_description:"Palmitoyltransferase-like protein (AHRD V1 *-** C6YXK4_ORYSJ); contains Interpro domain(s) IPR001594 Zinc finger, DHHC-type "	Palmitoyltransferase-like protein (AHRD V1 *-** C6YXK4_ORYSJ); contains Interpro domain(s) IPR001594 Zinc finger, DHHC-type	Q_04359	AT3G26935.1	65.5	4e-153	| DHHC-type zinc finger family protein | chr3:9933001-9935218 REVERSE LENGTH=443	1.2e-247	83.45	probable S-acyltransferase 7	F:GO:0008270; F:GO:0019706; C:GO:0016021	F:zinc ion binding; F:protein-cysteine S-palmitoyltransferase activity; C:integral component of membrane	EC:2.3.1.225	Protein S-acyltransferase	.				.
CUFF.450	ST4.03ch01:32035270-32035578	308	798.422	Sotub01g012050.1.1	97.55	0	Solyc01g056690.2.1 genomic_reference:SL2.50ch01 gene_region:48822668-48837909 transcript_region:SL2.50ch01:48822668..48837909- go_terms:GO:0006468,GO:0003824 functional_description:"Kinase family protein (AHRD V1 ***- D7LFV3_ARALY); contains Interpro domain(s) IPR014045 Protein phosphatase 2C, N-terminal "	Kinase family protein (AHRD V1 ***- D7LFV3_ARALY); contains Interpro domain(s) IPR014045 Protein phosphatase 2C, N-terminal	#N/A	AT2G40860.1	65.3	0	| protein kinase family protein / protein phosphatase 2C ( PP2C) family protein | chr2:17053747-17057108 REVERSE LENGTH=658	0	89.85	kinase and PP2C-like domain-containing isoform X2	F:GO:0004721; F:GO:0005524; P:GO:0000165; P:GO:0000186; P:GO:0006470; F:GO:0004709; C:GO:0005622	F:phosphoprotein phosphatase activity; F:ATP binding; P:MAPK cascade; P:activation of MAPKK activity; P:protein dephosphorylation; F:MAP kinase kinase kinase activity; C:intracellular	EC:2.7.11.25; EC:2.7.11; EC:3.1.3.16; EC:3.1.3.41	Mitogen-activated protein kinase kinase kinase; Transferring phosphorus-containing groups; Protein-serine/threonine phosphatase; 4-nitrophenylphosphatase	.				.
CUFF.4505	ST4.03ch03:49247049-49247403	354	794.516	Sotub03g016200.1.1	98.86	4e-56	Solyc03g098470.2.1 genomic_reference:SL2.50ch03 gene_region:54202388-54206465 transcript_region:SL2.50ch03:54202388..54206465- go_terms:GO:0005515 functional_description:"Small nuclear ribonucleoprotein E (AHRD V1 ***- B6SXC3_MAIZE); contains Interpro domain(s) IPR006649 Like-Sm ribonucleoprotein, eukaryotic and archaea-type, core "	Small nuclear ribonucleoprotein E (AHRD V1 ***- B6SXC3_MAIZE); contains Interpro domain(s) IPR006649 Like-Sm ribonucleoprotein, eukaryotic and archaea-type, core	Q_09849	AT4G30330.1	92.05	6e-41	| Small nuclear ribonucleoprotein family protein | chr4:14836773-14837919 REVERSE LENGTH=88	1.9e-40	97.6	small nuclear ribonucleo E-like	C:GO:0071011; C:GO:0046540; C:GO:0005682; C:GO:0019013; C:GO:0005686; C:GO:0005685; C:GO:0005687; P:GO:0000387	C:precatalytic spliceosome; C:U4/U6 x U5 tri-snRNP complex; C:U5 snRNP; C:viral nucleocapsid; C:U2 snRNP; C:U1 snRNP; C:U4 snRNP; P:spliceosomal snRNP assembly	.		.			OSP interactome	.
CUFF.5219	ST4.03ch04:2368107-2368930	823	793.12	Sotub08g023260.1.1	77.05	2e-14	Solyc05g046240.1.1 evidence_code:10F0H0E0IEG genomic_reference:SL2.50ch05 gene_region:57572308-57572715 transcript_region:SL2.50ch05:57572308..57572715+ functional_description:"Unknown Protein (AHRD V1)"	Unknown Protein (AHRD V1)	#N/A					2.5e-14	37.5	fibronectin-binding A-like			.		.				.
PGSC0003DMG400022897	ST4.03ch03:61503443-61505401	1874	789.259	Sotub03g034660.1.1	96.89	2e-114	Solyc03g122300.1.1 evidence_code:10F1H1E1IEG genomic_reference:SL2.50ch03 gene_region:64225365-64225850 transcript_region:SL2.50ch03:64225365..64225850+ functional_description:"Unknown Protein (AHRD V1); contains Interpro domain(s) IPR012876 Protein of unknown function DUF1677, plant "	Unknown Protein (AHRD V1); contains Interpro domain(s) IPR012876 Protein of unknown function DUF1677, plant	Q_12356	AT1G72510.2	60.9	4e-45	| Protein of unknown function (DUF1677) | chr1:27303906-27304403 FORWARD LENGTH=165	2.9e-87	87.7	24851342XP_006342926.1 PREDICTED: uncharacterized protein LOC102598690			.		.				.
CUFF.5992	ST4.03ch04:55556301-55557012	711	784.58	Sotub04g025500.1.1	98.42	0	Solyc04g051370.2.1 genomic_reference:SL2.50ch04 gene_region:49587657-49596538 transcript_region:SL2.50ch04:49587657..49596538- go_terms:GO:0005515,GO:0004175 functional_description:"26S proteasome non-ATPase regulatory subunit 12 (AHRD V1 ***- B5X386_SALSA); contains Interpro domain(s) IPR000717 Proteasome component region PCI "	26S proteasome non-ATPase regulatory subunit 12 (AHRD V1 ***- B5X386_SALSA); contains Interpro domain(s) IPR000717 Proteasome component region PCI	Q_13092	AT5G09900.2	81.18	0	EMB2107, RPN5A, MSA | 26S proteasome regulatory subunit, putative (RPN5) | chr5:3089462-3092434 REVERSE LENGTH=442	2.1e-241	92.1	26S proteasome non-ATPase regulatory subunit 12 homolog A-like	P:GO:0043161; C:GO:0005737; C:GO:0008541; C:GO:0031595	P:proteasome-mediated ubiquitin-dependent protein catabolic process; C:cytoplasm; C:proteasome regulatory particle, lid subcomplex; C:nuclear proteasome complex	.		.				.
PGSC0003DMG400015245	ST4.03ch03:50919865-50922316	813	783.313	Sotub06g029180.1.1	95.21	5e-86	Solyc03g111230.2.1 genomic_reference:SL2.50ch03 gene_region:55909296-55910449 transcript_region:SL2.50ch03:55909296..55910449- go_terms:GO:0003735 functional_description:"60S ribosomal protein L17 (AHRD V1 ***- D7KV33_ARALY); contains Interpro domain(s) IPR018260 Ribosomal protein L22/L17, conserved site "	60S ribosomal protein L17 (AHRD V1 ***- D7KV33_ARALY); contains Interpro domain(s) IPR018260 Ribosomal protein L22/L17, conserved site	#N/A	AT1G27400.1	85.71	2e-78	| Ribosomal protein L22p/L17e family protein | chr1:9515230-9516725 FORWARD LENGTH=176	2.7e-86	88.15	60S ribosomal L17-1-like	F:GO:0003735; C:GO:0015934; P:GO:0006412	F:structural constituent of ribosome; C:large ribosomal subunit; P:translation	.		.				.
CUFF.1394	ST4.03ch01:75641924-75642237	313	779.879	Sotub01g035520.1.1	92.97	0	Solyc01g097980.2.1 genomic_reference:SL2.50ch01 gene_region:80387053-80397552 transcript_region:SL2.50ch01:80387053..80397552+ go_terms:GO:0004709 functional_description:"Kinase family protein (AHRD V1 *-** D7M4D4_ARALY); contains Interpro domain(s) IPR002290 Serine/threonine protein kinase "	Kinase family protein (AHRD V1 *-** D7M4D4_ARALY); contains Interpro domain(s) IPR002290 Serine/threonine protein kinase	Q_11825	AT1G08720.1	57.13	0	EDR1, ATEDR1 | Protein kinase superfamily protein | chr1:2774089-2779077 FORWARD LENGTH=933	0	79.2	serine threonine- kinase EDR1	P:GO:1900150; P:GO:2000031; P:GO:0046777; C:GO:0005783; P:GO:0009620; P:GO:1900424; P:GO:0009723; P:GO:0009414; P:GO:0009788; C:GO:0005634; F:GO:0005524; P:GO:0000165; C:GO:0005769; C:GO:0005802; P:GO:0000186; P:GO:0009617; P:GO:0008219; P:GO:0002229; C:GO:0005829; F:GO:0004709; C:GO:0012510	P:regulation of defense response to fungus; P:regulation of salicylic acid mediated signaling pathway; P:protein autophosphorylation; C:endoplasmic reticulum; P:response to fungus; P:regulation of defense response to bacterium; P:response to ethylene; P:response to water deprivation; P:negative regulation of abscisic acid-activated signaling pathway; C:nucleus; F:ATP binding; P:MAPK cascade; C:ea…	EC:2.7.11.25; EC:2.7.11	Mitogen-activated protein kinase kinase kinase; Transferring phosphorus-containing groups	.				.
CUFF.285	ST4.03ch01:8076450-8076806	356	779.776	Sotub06g011660.1.1	50.39	9e-24	Solyc01g020200.1.1 evidence_code:10F0H1E0IEG genomic_reference:SL2.50ch01 gene_region:27885179-27885770 transcript_region:SL2.50ch01:27885179..27885770+ functional_description:"Hypothetical chloroplast RF1 (AHRD V1 ***- B1NWK7_MANES)"	Hypothetical chloroplast RF1 (AHRD V1 ***- B1NWK7_MANES)	Q_01488	ATCG01130.1	41.2	5e-47	YCF1.2 | Ycf1 protein | chrC:123884-129244 REVERSE LENGTH=1786	2e-158	85.7	Ycf1 (chloroplast)	C:GO:0009706; P:GO:0015031; C:GO:0016021	C:chloroplast inner membrane; P:protein transport; C:integral component of membrane	.		.				.
PGSC0003DMG400014152	ST4.03ch03:57404622-57408393	1774	776.926	Sotub03g031070.1.1	97.7	0	Solyc03g117600.2.1 genomic_reference:SL2.50ch03 gene_region:60768804-60774201 transcript_region:SL2.50ch03:60768804..60774201+ go_terms:GO:0047205,GO:0047172 functional_description:"Hydroxycinnamoyl-CoA shikimate/quinate hydroxycinnamoyltransferase (AHRD V1 **-* A4ZKI0_COFAR); contains Interpro domain(s) IPR003480 Transferase "	Hydroxycinnamoyl-CoA shikimate/quinate hydroxycinnamoyltransferase (AHRD V1 **-* A4ZKI0_COFAR); contains Interpro domain(s) IPR003480 Transferase	Q_15778	AT5G48930.1	78.39	0	HCT | hydroxycinnamoyl-CoA shikimate/quinate hydroxycinnamoyl transferase | chr5:19836654-19838092 REVERSE LENGTH=433	4e-256	93.55	shikimate O-hydroxycinnamoyltransferase	F:GO:0047172	F:shikimate O-hydroxycinnamoyltransferase activity	EC:2.3.1.133	Shikimate O-hydroxycinnamoyltransferase	.	HCT*		CCoAOMT1 interactome	.
CUFF.5908	ST4.03ch04:50971859-50972026	167	776.785	Sotub04g020700.1.1	98.14	0	Solyc04g055120.2.1 genomic_reference:SL2.50ch04 gene_region:52885883-52906641 transcript_region:SL2.50ch04:52885883..52906641+ go_terms:GO:0042626 functional_description:"Uncharacterized ABC transporter ATP-binding protein sll0182 (AHRD V1 *-*- Y182_SYNY3); contains Interpro domain(s) IPR010509 ABC transporter, N-terminal "	Uncharacterized ABC transporter ATP-binding protein sll0182 (AHRD V1 *-*- Y182_SYNY3); contains Interpro domain(s) IPR010509 ABC transporter, N-terminal	Q_08809	AT4G39850.1	76.04	0	PXA1, PED3, CTS, ACN2, AtABCD1 | peroxisomal ABC transporter 1 | chr4:18489220-18496762 FORWARD LENGTH=1337	0	87.55	ABC transporter D family member 1	F:GO:0005524; F:GO:0042626; P:GO:0055085; C:GO:0016021	F:ATP binding; F:ATPase activity, coupled to transmembrane movement of substances; P:transmembrane transport; C:integral component of membrane	EC:3.6.1.3; EC:3.6.1.15	Adenosinetriphosphatase; Nucleoside-triphosphate phosphatase	.	PED3*	Skin maturation	PED3 interactome	.
CUFF.5129	ST4.03ch04:1633534-1633959	425	775.629	Sotub04g006520.1.1	94.87	0	Solyc04g007280.2.1 genomic_reference:SL2.50ch04 gene_region:990913-1002634 transcript_region:SL2.50ch04:990913..1002634+ go_terms:GO:0005215 functional_description:"Nup98 protein (Fragment) (AHRD V1 *--- Q68G59_MOUSE); contains Interpro domain(s) IPR007230 Peptidase S59, nucleoporin "	Nup98 protein (Fragment) (AHRD V1 *--- Q68G59_MOUSE); contains Interpro domain(s) IPR007230 Peptidase S59, nucleoporin	Q_08807	AT1G10390.2	58.94	0	| Nucleoporin autopeptidase | chr1:3407265-3412045 REVERSE LENGTH=1041	0	70.2	nuclear pore complex NUP98A isoform X2	F:GO:0003723; P:GO:0006405; P:GO:0034398; P:GO:0006606; F:GO:0017056; P:GO:0000973; F:GO:0005487; C:GO:0044614; F:GO:0008139	F:RNA binding; P:RNA export from nucleus; P:telomere tethering at nuclear periphery; P:protein import into nucleus; F:structural constituent of nuclear pore; P:posttranscriptional tethering of RNA polymerase II gene DNA at nuclear periphery; F:nucleocytoplasmic transporter activity; C:nuclear pore cytoplasmic filaments; F:nuclear localization sequence binding	.		.				.
PGSC0003DMG400016402	ST4.03ch01:3760720-3763399	1658	769.18	Sotub01g008480.1.1	98.36	0	Solyc01g008110.2.1 genomic_reference:SL2.50ch01 gene_region:2241615-2244166 transcript_region:SL2.50ch01:2241615..2244166+ go_terms:GO:0008398 functional_description:"Cytochrome P450"	Cytochrome P450	Q_03307	AT1G11680.1	84.77	0	CYP51G1, EMB1738, CYP51A2, CYP51 | CYTOCHROME P450 51G1 | chr1:3938925-3940585 FORWARD LENGTH=488	3.1e-265	91.6	sterol 14-demethylase	F:GO:0005506; C:GO:0016021; C:GO:0005783; F:GO:0008168; P:GO:0055114; F:GO:0008398; P:GO:0070988; C:GO:0005886; P:GO:0016126; F:GO:0020037; P:GO:0032259	F:iron ion binding; C:integral component of membrane; C:endoplasmic reticulum; F:methyltransferase activity; P:oxidation-reduction process; F:sterol 14-demethylase activity; P:demethylation; C:plasma membrane; P:sterol biosynthetic process; F:heme binding; P:methylation	EC:1.14.13.70; EC:1.14.13	Sterol 14-alpha-demethylase; Acting on paired donors, with incorporation or reduction of molecular oxygen. The oxygen incorporated need not be derived from O(2)	.				.
CUFF.686	ST4.03ch01:53210678-53211161	483	764.086	Sotub01g021240.1.1	85.79	4e-116	Solyc06g048690.1.1 evidence_code:10F0H1E0IEG genomic_reference:SL2.50ch06 gene_region:27969059-27970907 transcript_region:SL2.50ch06:27969059..27970907+ functional_description:"HAT dimerisation domain-containing protein-like (AHRD V1 ***- Q5VNQ7_ORYSJ); contains Interpro domain(s) IPR007021 Protein of unknown function DUF659 "	HAT dimerisation domain-containing protein-like (AHRD V1 ***- Q5VNQ7_ORYSJ); contains Interpro domain(s) IPR007021 Protein of unknown function DUF659	Q_16646	AT5G33406.1	48.33	1e-27	| hAT dimerisation domain-containing protein / transposase-related | chr5:12676126-12678403 REVERSE LENGTH=509	3.1e-87	91.55	43880087XP_010323588.1 PREDICTED: uncharacterized protein LOC104648367			.		.				.
CUFF.5778	ST4.03ch04:44379591-44379895	304	763.841	Sotub04g018130.1.1	87.9	0	Solyc04g028560.2.1 genomic_reference:SL2.50ch04 gene_region:28612676-28615872 transcript_region:SL2.50ch04:28612676..28615872- go_terms:GO:0003700 functional_description:"Zinc finger transcription factor (AHRD V1 *-** Q7K9G4_DROME); contains Interpro domain(s) IPR013087 Zinc finger, C2H2-type/integrase, DNA-binding "	Zinc finger transcription factor (AHRD V1 *-** Q7K9G4_DROME); contains Interpro domain(s) IPR013087 Zinc finger, C2H2-type/integrase, DNA-binding	Q_06315	AT5G04240.1	32.99	2e-97	ELF6 | Zinc finger (C2H2 type) family protein / transcription factor jumonji (jmj) family protein | chr5:1169544-1174638 FORWARD LENGTH=1340	0	67.8	probable lysine-specific demethylase ELF6	F:GO:0003676; F:GO:0046872	F:nucleic acid binding; F:metal ion binding	.		Histone modification			PHDZnP interactome	.
CUFF.4864	ST4.03ch03:58347141-58347371	230	761.385	Sotub03g032220.1.1	99.39	3e-106	Solyc03g118720.2.1 genomic_reference:SL2.50ch03 gene_region:61614316-61616974 transcript_region:SL2.50ch03:61614316..61616974+ functional_description:"C2 domain-containing protein (AHRD V1 **-- D7L7Y3_ARALY); contains Interpro domain(s) IPR018029 C2 membrane targeting protein "	C2 domain-containing protein (AHRD V1 **-- D7L7Y3_ARALY); contains Interpro domain(s) IPR018029 C2 membrane targeting protein	Q_14304	AT3G17980.1	75.33	6e-66	| Calcium-dependent lipid-binding (CaLB domain) family protein | chr3:6152417-6153115 FORWARD LENGTH=177	5.4e-81	87.15	C2-DOMAIN ABA-RELATED 4-like			.		.				.
CUFF.4504	ST4.03ch03:49373954-49374149	195	758.679	Sotub03g016100.1.1	77.83	2e-111	Solyc03g098660.2.1 genomic_reference:SL2.50ch03 gene_region:54407060-54408908 transcript_region:SL2.50ch03:54407060..54408908+ functional_description:"FIP1 (AHRD V1 **-- B6TFD3_MAIZE); contains Interpro domain(s) IPR004182 GRAM "	FIP1 (AHRD V1 **-- B6TFD3_MAIZE); contains Interpro domain(s) IPR004182 GRAM	#N/A	AT5G08350.1	56.76	4e-42	| GRAM domain-containing protein / ABA-responsive protein-related | chr5:2686417-2687175 REVERSE LENGTH=222	1.7e-86	81.1	GEM 8			.		.				.
CUFF.4762	ST4.03ch03:56618256-56618700	444	758.072	Sotub03g030200.1.1	99.03	0	Solyc03g116750.2.1 genomic_reference:SL2.50ch03 gene_region:60083005-60092974 transcript_region:SL2.50ch03:60083005..60092974- go_terms:GO:0005515 functional_description:"WD-40 repeat protein-like (Fragment) (AHRD V1 *--- Q1HIU4_9ROSI); contains Interpro domain(s) IPR017986 WD40 repeat, region "	WD-40 repeat protein-like (Fragment) (AHRD V1 *--- Q1HIU4_9ROSI); contains Interpro domain(s) IPR017986 WD40 repeat, region	#N/A	AT3G15880.1	76.25	0	WSIP2, TPR4 | WUS-interacting protein 2 | chr3:5364792-5371869 REVERSE LENGTH=1135	0	91.1	topless-related 4 isoform X2	P:GO:0006355	P:regulation of transcription, DNA-templated	.		.	WD40RP			.
CUFF.4124	ST4.03ch03:39420621-39420837	216	754.444	Sotub06g022770.1.1	84.93	4e-28	Solyc08g005210.2.1 genomic_reference:SL2.50ch08 gene_region:139878-140641 transcript_region:SL2.50ch08:139878..140641+ go_terms:GO:0005515,GO:0004582 functional_description:"Dolichol phosphate-mannose biosynthesis regulatory protein (AHRD V1 **** C0H8B0_SALSA); contains Interpro domain(s) IPR009914 Dolichol phosphate-mannose biosynthesis regulatory "	Dolichol phosphate-mannose biosynthesis regulatory protein (AHRD V1 **** C0H8B0_SALSA); contains Interpro domain(s) IPR009914 Dolichol phosphate-mannose biosynthesis regulatory	Q_13218	AT1G74340.1	76.25	9e-32	| dolichol phosphate-mannose biosynthesis regulatory protein-related | chr1:27948288-27948654 REVERSE LENGTH=80	4e-37	93.35	dolichol phosphate-mannose biosynthesis regulatory -like	P:GO:0006506; C:GO:0033185; P:GO:0050790; C:GO:0030176; F:GO:0004582; P:GO:0019348; F:GO:0030234; P:GO:0035269	P:GPI anchor biosynthetic process; C:dolichol-phosphate-mannose synthase complex; P:regulation of catalytic activity; C:integral component of endoplasmic reticulum membrane; F:dolichyl-phosphate beta-D-mannosyltransferase activity; P:dolichol metabolic process; F:enzyme regulator activity; P:protein O-linked mannosylation	EC:2.4.1.83	Dolichyl-phosphate beta-D-mannosyltransferase	.				.
CUFF.3048	ST4.03ch02:39282561-39388675	206	742.031	Sotub02g027250.1.1	98.85	0	Solyc02g083900.2.1 genomic_reference:SL2.50ch02 gene_region:41720787-41743076 transcript_region:SL2.50ch02:41720787..41743076- go_terms:GO:0003713 functional_description:"Serine/threonine-protein kinase TEL1 (AHRD V1 *--- ATM_CANGA); contains Interpro domain(s) IPR003151 PIK-related kinase, FAT "	Serine/threonine-protein kinase TEL1 (AHRD V1 *--- ATM_CANGA); contains Interpro domain(s) IPR003151 PIK-related kinase, FAT	Q_16769	AT2G17930.1	79.9	0	| Phosphatidylinositol 3- and 4-kinase family protein with FAT domain | chr2:7784455-7802230 REVERSE LENGTH=3858	0	91.7	transformation transcription domain-associated -like isoform X1	P:GO:0006281; P:GO:0016573; P:GO:0016310; F:GO:0016301; C:GO:0000123	P:DNA repair; P:histone acetylation; P:phosphorylation; F:kinase activity; C:histone acetyltransferase complex	.		.				.
CUFF.327	ST4.03ch01:16458072-16458255	183	741.272	Sotub12g008960.1.1	96.15	1e-45	Solyc01g007600.2.1 genomic_reference:SL2.50ch01 gene_region:1878019-1878953 transcript_region:SL2.50ch01:1878019..1878953- go_terms:GO:0005840,GO:0006412 functional_description:"50S ribosomal protein L16 chloroplastic (AHRD V1 ***- D3WCG3_NEROL); contains Interpro domain(s) IPR000114 Ribosomal protein L16 "	50S ribosomal protein L16 chloroplastic (AHRD V1 ***- D3WCG3_NEROL); contains Interpro domain(s) IPR000114 Ribosomal protein L16	#N/A	ATCG00780.1	89.8	6e-42	RPL14 | ribosomal protein L14 | chrC:80696-81064 REVERSE LENGTH=122	4.8e-41	89	ribosomal L14 (plastid)	C:GO:0009507; F:GO:0003735; C:GO:0022625; F:GO:0070180; C:GO:0005762; P:GO:0006412	C:chloroplast; F:structural constituent of ribosome; C:cytosolic large ribosomal subunit; F:large ribosomal subunit rRNA binding; C:mitochondrial large ribosomal subunit; P:translation	.		.				.
CUFF.5880	ST4.03ch04:52262296-52262613	317	740.123	Sotub04g022060.1.1	99.37	0	Solyc04g054700.2.1 genomic_reference:SL2.50ch04 gene_region:52213150-52219795 transcript_region:SL2.50ch04:52213150..52219795- go_terms:GO:0016251 functional_description:"General transcription factor IIH subunit 2 (AHRD V1 **** C1C2X0_9MAXI); contains Interpro domain(s) IPR007198 Ssl1-like "	General transcription factor IIH subunit 2 (AHRD V1 **** C1C2X0_9MAXI); contains Interpro domain(s) IPR007198 Ssl1-like	#N/A	AT1G05055.1	75.79	6e-140	ATGTF2H2, GTF2H2 | general transcription factor II H2 | chr1:1448913-1450852 REVERSE LENGTH=421	1.3e-179	91.85	general transcription factor IIH subunit 2-like isoform X2	F:GO:0008270; P:GO:0006351; C:GO:0000439; P:GO:0006289; C:GO:0005675; P:GO:0006357	F:zinc ion binding; P:transcription, DNA-templated; C:core TFIIH complex; P:nucleotide-excision repair; C:holo TFIIH complex; P:regulation of transcription from RNA polymerase II promoter	.		Nucleotide				.
PGSC0003DMG400000086	ST4.03ch01:73009979-73011750	757	736.29	Sotub01g032860.1.1	99.16	5e-67	Solyc01g095410.2.1 genomic_reference:SL2.50ch01 gene_region:78435197-78437089 transcript_region:SL2.50ch01:78435197..78437089+ go_terms:GO:0003743,GO:0033592 functional_description:"Eukaryotic translation initiation factor 1A (AHRD V1 **** Q7Y1V3_ORYSJ); contains Interpro domain(s) IPR001253 Translation initiation factor 1A (eIF-1A) "	Eukaryotic translation initiation factor 1A (AHRD V1 **** Q7Y1V3_ORYSJ); contains Interpro domain(s) IPR001253 Translation initiation factor 1A (eIF-1A)	Q_14207	AT2G04520.1	98.04	1e-54	| Nucleic acid-binding, OB-fold-like protein | chr2:1574802-1575239 REVERSE LENGTH=145	7.9e-52	100	eukaryotic translation initiation factor 1A-like	F:GO:0003743; P:GO:0006413	F:translation initiation factor activity; P:translational initiation	.		.				.
PGSC0003DMG401000859	ST4.03ch01:13591238-13597250	1300	735.153	Sotub01g017600.1.1	87.01	6e-160	Solyc01g010750.2.1 genomic_reference:SL2.50ch01 gene_region:5783031-5788195 transcript_region:SL2.50ch01:5783031..5788195- functional_description:"Stress responsive protein (AHRD V1 *--- B6STP1_MAIZE); contains Interpro domain(s) IPR008997 Ricin B-related lectin "	Stress responsive protein (AHRD V1 *--- B6STP1_MAIZE); contains Interpro domain(s) IPR008997 Ricin B-related lectin	Q_15320	AT2G39050.1	46.89	9e-59	| hydroxyproline-rich glycoprotein family protein | chr2:16303427-16305336 FORWARD LENGTH=317	5.6e-154	69.85	carboxypeptidase Y	C:GO:0005634; C:GO:0005737; F:GO:0030246	C:nucleus; C:cytoplasm; F:carbohydrate binding	.		.	SRP			.
PGSC0003DMG400007336	ST4.03ch02:37675876-37678530	823	732.24	Sotub02g025310.1.1	99.34	3e-105	Solyc02g082000.2.1 genomic_reference:SL2.50ch02 gene_region:40322179-40324715 transcript_region:SL2.50ch02:40322179..40324715- go_terms:GO:0003735,GO:0005515 functional_description:"30S ribosomal protein S19 (AHRD V1 *-*- RS19_BRAHW); contains Interpro domain(s) IPR005713 Ribosomal protein S15, eukaryotic/archaeal "	30S ribosomal protein S19 (AHRD V1 *-*- RS19_BRAHW); contains Interpro domain(s) IPR005713 Ribosomal protein S15, eukaryotic/archaeal	Q_13007	AT5G09510.1	83.55	3e-70	| Ribosomal protein S19 family protein | chr5:2955698-2956554 REVERSE LENGTH=152	3.6e-79	97.1	40S ribosomal S15	F:GO:0003723; F:GO:0003735; C:GO:0022627; P:GO:0000028; P:GO:0006412	F:RNA binding; F:structural constituent of ribosome; C:cytosolic small ribosomal subunit; P:ribosomal small subunit assembly; P:translation	.		.				.
CUFF.329	ST4.03ch01:16937434-16937641	207	726.962	Sotub01g019630.1.1	92.5	2e-65	Solyc09g061390.1.1 evidence_code:10F0H1E0IEG genomic_reference:SL2.50ch09 gene_region:54593443-54593838 transcript_region:SL2.50ch09:54593443..54593838- go_terms:GO:0009507 functional_description:"Maturase K (AHRD V1 ***- B0LBN3_9SOLA); contains Interpro domain(s) IPR002866 Maturase, MatK, N-terminal "	Maturase K (AHRD V1 ***- B0LBN3_9SOLA); contains Interpro domain(s) IPR002866 Maturase, MatK, N-terminal	#N/A	ATCG00040.1	62.7	3e-168	MATK | maturase K | chrC:2056-3636 REVERSE LENGTH=526	1.3e-282	93.05	maturase K (plastid)	C:GO:0009507; P:GO:0008380; F:GO:0003723; P:GO:0008033; P:GO:0006397	C:chloroplast; P:RNA splicing; F:RNA binding; P:tRNA processing; P:mRNA processing	.		.				.
PGSC0003DMG400023609	ST4.03ch04:8727175-8729574	986	726.928	Sotub04g011820.1.1	99.13	6e-124	Solyc04g014720.2.1 genomic_reference:SL2.50ch04 gene_region:4982850-4985110 transcript_region:SL2.50ch04:4982850..4985110+ go_terms:GO:0003735,GO:0003723 functional_description:"60S ribosomal protein L6 (AHRD V1 ***- B9RHH3_RICCO); contains Interpro domain(s) IPR000915 Ribosomal protein L6E "	60S ribosomal protein L6 (AHRD V1 ***- B9RHH3_RICCO); contains Interpro domain(s) IPR000915 Ribosomal protein L6E	Q_14454	AT1G18540.1	77.49	7e-83	| Ribosomal protein L6 family protein | chr1:6377448-6378548 REVERSE LENGTH=233	7e-103	80.15	60S ribosomal L6-like	F:GO:0003735; P:GO:0002181; C:GO:0022625; P:GO:0000027	F:structural constituent of ribosome; P:cytoplasmic translation; C:cytosolic large ribosomal subunit; P:ribosomal large subunit assembly	.		.				.
CUFF.4930	ST4.03ch03:59607574-59607778	204	724.939	Sotub03g033730.1.1	96.09	0	Solyc03g120140.2.1 genomic_reference:SL2.50ch03 gene_region:62673416-62681136 transcript_region:SL2.50ch03:62673416..62681136+ functional_description:"Bzip-like transcription factor-like (AHRD V1 ***- Q7X997_ORYSJ); contains Interpro domain(s) IPR006867 Protein of unknown function DUF632 "	Bzip-like transcription factor-like (AHRD V1 ***- Q7X997_ORYSJ); contains Interpro domain(s) IPR006867 Protein of unknown function DUF632	#N/A	AT1G52320.4	59.47	2e-118	| unknown protein; FUNCTIONS IN: molecular_function unknown; INVOLVED IN: N-terminal protein myristoylation; LOCATED IN: plasma membrane; EXPRESSED IN: 23 plant structures; EXPRESSED DURING: 14 growth stages; CONTAINS InterPro DOMAIN/s: Protein of unknown function DUF632 (InterPro:IPR006867); BEST Arabidopsis thaliana protein match is: Protein of unknown function (DUF630 and DUF632) (TAIR:AT5G255…	3.3e-192	89.9	DUF632 domain-containing			.		mRNA mobility				.
CUFF.4602	ST4.03ch03:51933987-51937884	1572	721.28	Sotub11g022730.1.1	98.71	0	Solyc03g112050.2.1 genomic_reference:SL2.50ch03 gene_region:56639937-56643720 transcript_region:SL2.50ch03:56639937..56643720+ go_terms:GO:0004674,GO:0004715 functional_description:"Serine/threonine kinase (AHRD V1 **** C4Q3G8_SCHMA); contains Interpro domain(s) IPR002290 Serine/threonine protein kinase "	Serine/threonine kinase (AHRD V1 **** C4Q3G8_SCHMA); contains Interpro domain(s) IPR002290 Serine/threonine protein kinase	Q_15972	AT4G24740.1	70.79	1e-175	AFC2, AME1, FC2 | FUS3-complementing gene 2 | chr4:12754729-12757653 REVERSE LENGTH=427	2.3e-178	73.8	Serine threonine- kinase AFC2	F:GO:0005524; F:GO:0005506; F:GO:0016705; F:GO:0004672; P:GO:0055114; P:GO:0006468; F:GO:0020037	F:ATP binding; F:iron ion binding; F:oxidoreductase activity, acting on paired donors, with incorporation or reduction of molecular oxygen; F:protein kinase activity; P:oxidation-reduction process; P:protein phosphorylation; F:heme binding	.		.				.
CUFF.1997	ST4.03ch01:87281380-87281702	322	717.134	Sotub01g048710.1.1	88.89	3e-42	Solyc01g111300.2.1 genomic_reference:SL2.50ch01 gene_region:89348859-89349828 transcript_region:SL2.50ch01:89348859..89349828- go_terms:GO:0003729,GO:0003697,GO:0003690 functional_description:"Cold shock protein-1 (AHRD V1 *-*- Q8LPA7_WHEAT); contains Interpro domain(s) IPR002059 Cold-shock protein, DNA-binding "	Cold shock protein-1 (AHRD V1 *-*- Q8LPA7_WHEAT); contains Interpro domain(s) IPR002059 Cold-shock protein, DNA-binding	Q_03527	AT2G21060.1	68	8e-25	ATGRP2B, ATCSP4, GRP2B | glycine-rich protein 2B | chr2:9036983-9037588 REVERSE LENGTH=201	6e-39	87.45	glycine-rich 2-like	F:GO:0003677; F:GO:0008270; F:GO:0003723; P:GO:0006355	F:DNA binding; F:zinc ion binding; F:RNA binding; P:regulation of transcription, DNA-templated	.		.				.
PGSC0003DMG400001718	ST4.03ch01:68436393-68440496	711	716.424	Sotub01g028750.1.1	97.04	8e-93	Solyc01g088610.2.1 genomic_reference:SL2.50ch01 gene_region:75132658-75135971 transcript_region:SL2.50ch01:75132658..75135971- functional_description:"chaperonin (AHRD V1 ***- B5IMI3_9CHRO); contains Interpro domain(s) IPR001476 Chaperonin Cpn10 "	chaperonin (AHRD V1 ***- B5IMI3_9CHRO); contains Interpro domain(s) IPR001476 Chaperonin Cpn10	Q_13224	AT3G60210.1	71.01	7e-51	| GroES-like family protein | chr3:22251443-22252709 REVERSE LENGTH=138	3.3e-68	90.95	10 kDa chaperonin	C:GO:0009507; C:GO:0005759; F:GO:0046872; F:GO:0051087; P:GO:0051085; F:GO:0051082; P:GO:0006986	C:chloroplast; C:mitochondrial matrix; F:metal ion binding; F:chaperone binding; P:chaperone mediated protein folding requiring cofactor; F:unfolded protein binding; P:response to unfolded protein	.		.				.
CUFF.4385	ST4.03ch03:46906115-46907019	424	704.185	Sotub03g017480.1.1	96.99	0	Solyc03g096930.2.1 genomic_reference:SL2.50ch03 gene_region:52757804-52765180 transcript_region:SL2.50ch03:52757804..52765180- go_terms:GO:0008270 functional_description:"RING finger protein (AHRD V1 **-- Q4WCD2_ASPFU); contains Interpro domain(s) IPR018957 Zinc finger, C3HC4 RING-type "	RING finger protein (AHRD V1 **-- Q4WCD2_ASPFU); contains Interpro domain(s) IPR018957 Zinc finger, C3HC4 RING-type	Q_15571	AT3G16090.1	62.63	2e-152	| RING/U-box superfamily protein | chr3:5456513-5458694 FORWARD LENGTH=492	1.7e-250	77.05	ERAD-associated E3 ubiquitin- ligase HRD1B-like [Nicotiana tabacum] ERAD-associated E3 ubiquitin- ligase HRD1B-like	F:GO:0046872; P:GO:0044267; C:GO:0044425	F:metal ion binding; P:cellular protein metabolic process; C:membrane part	.		.				.
CUFF.5890	ST4.03ch04:52479959-52480140	181	700.649	Sotub04g022170.1.1	97.02	0	Solyc04g054490.2.1 genomic_reference:SL2.50ch04 gene_region:51757496-51766115 transcript_region:SL2.50ch04:51757496..51766115+ go_terms:GO:0006508 functional_description:"Aspartyl protease family protein (AHRD V1 **-- D7M2T2_ARALY); contains Interpro domain(s) IPR001461 Peptidase A1 "	Aspartyl protease family protein (AHRD V1 **-- D7M2T2_ARALY); contains Interpro domain(s) IPR001461 Peptidase A1	#N/A	AT5G10080.1	57.23	1e-164	| Eukaryotic aspartyl protease family protein | chr5:3150843-3153380 FORWARD LENGTH=528	1.7E-310	91.1	aspartic ase 1 isoform X1	F:GO:0004190; P:GO:0030163; P:GO:0006508; C:GO:0046658	F:aspartic-type endopeptidase activity; P:protein catabolic process; P:proteolysis; C:anchored component of plasma membrane	EC:3.4.23	Acting on peptide bonds (peptidases)	.				.
CUFF.3380	ST4.03ch02:46763903-46764188	285	698.459	Sotub02g035650.1.1	94.1	0	Solyc02g087220.2.1 genomic_reference:SL2.50ch02 gene_region:44253844-44257761 transcript_region:SL2.50ch02:44253844..44257761- functional_description:"Protein bicaudal C homolog 1-B (AHRD V1 *--- BIC1B_XENLA); contains Interpro domain(s) IPR001660 Sterile alpha motif SAM "	Protein bicaudal C homolog 1-B (AHRD V1 *--- BIC1B_XENLA); contains Interpro domain(s) IPR001660 Sterile alpha motif SAM	Q_05381	AT1G70180.2	50	6e-17	| Sterile alpha motif (SAM) domain-containing protein | chr1:26426768-26429097 FORWARD LENGTH=460	5.6e-156	75.3	ankyrin repeat and SAM domain-containing 6-like isoform X1			.		.				.
CUFF.3618	ST4.03ch03:3167757-3167967	210	696.375	Sotub12g016800.1.1	93.57	7e-94	Solyc12g027600.1.1 evidence_code:10F0H0E0IEG genomic_reference:SL2.50ch12 gene_region:18056736-18058431 transcript_region:SL2.50ch12:18056736..18058431- functional_description:"Nuclear transport receptor exportin 4 (Importin beta superfamily) (ISS) (Fragment) (AHRD V1 *-*- Q00UW3_OSTTA)"	Nuclear transport receptor exportin 4 (Importin beta superfamily) (ISS) (Fragment) (AHRD V1 *-*- Q00UW3_OSTTA)	Q_12723	AT3G04490.1	60.87	3e-43	| unknown protein; BEST Arabidopsis thaliana protein match is: unknown protein (TAIR:AT4G38092.1); Has 75 Blast hits to 64 proteins in 20 species: Archae - 0; Bacteria - 0; Metazoa - 36; Fungi - 0; Plants - 22; Viruses - 0; Other Eukaryotes - 17 (source: NCBI BLink). | chr3:1200816-1209713 FORWARD LENGTH=1118	8.9e-72	91.85	exportin-4 isoform X2			.		.				.
PGSC0003DMG401018143	ST4.03ch03:53028780-53031719	1495	694.03	Sotub11g021390.1.1	92.16	0	Solyc03g113090.2.1 genomic_reference:SL2.50ch03 gene_region:57427944-57430724 transcript_region:SL2.50ch03:57427944..57430724+ functional_description:"Genomic DNA chromosome 5 TAC clone K19B1 (AHRD V1 ***- Q9FJJ1_ARATH)"	Genomic DNA chromosome 5 TAC clone K19B1 (AHRD V1 ***- Q9FJJ1_ARATH)	Q_03882	AT5G62550.1	39.37	6e-45	| unknown protein; FUNCTIONS IN: molecular_function unknown; INVOLVED IN: biological_process unknown; LOCATED IN: plasma membrane; EXPRESSED IN: 17 plant structures; EXPRESSED DURING: 9 growth stages; Has 14949 Blast hits to 9947 proteins in 971 species: Archae - 43; Bacteria - 3248; Metazoa - 4424; Fungi - 1542; Plants - 562; Viruses - 55; Other Eukaryotes - 5075 (source: NCBI BLink). | chr5:251…	1.3e-164	70	24852383XP_006344385.1 PREDICTED: uncharacterized protein LOC102583702	C:GO:0005886	C:plasma membrane	.		.				.
PGSC0003DMG400024757	ST4.03ch01:77394801-77396922	872	689.188	Sotub01g037440.1.1	99.22	5e-65	Solyc01g099670.2.1 genomic_reference:SL2.50ch01 gene_region:81603519-81605647 transcript_region:SL2.50ch01:81603519..81605647- functional_description:"40S ribosomal protein S10-like (AHRD V1 ***- Q2XTB2_SOLTU); contains Interpro domain(s) IPR005326 Plectin/S10, N-terminal "	40S ribosomal protein S10-like (AHRD V1 ***- Q2XTB2_SOLTU); contains Interpro domain(s) IPR005326 Plectin/S10, N-terminal	#N/A	AT5G52650.1	89.58	2e-47	| RNA binding Plectin/S10 domain-containing protein | chr5:21355781-21357003 REVERSE LENGTH=179	3.9e-48	97.9	40S ribosomal S10-1-like	F:GO:0003735; C:GO:0022627; P:GO:0000028	F:structural constituent of ribosome; C:cytosolic small ribosomal subunit; P:ribosomal small subunit assembly	.		.				.
CUFF.2498	ST4.03ch02:25413011-25413250	239	685.051	Sotub02g012870.1.1	99.4	0	Solyc02g067030.2.1 genomic_reference:SL2.50ch02 gene_region:31839840-31851609 transcript_region:SL2.50ch02:31839840..31851609- go_terms:GO:0004679 functional_description:"5&apos-AMP-activated protein kinase catalytic subunit alpha-2 (AHRD V1 **** D1LWW2_SACKO); contains Interpro domain(s) IPR002290 Serine/threonine protein kinase "	5&apos-AMP-activated protein kinase catalytic subunit alpha-2 (AHRD V1 **** D1LWW2_SACKO); contains Interpro domain(s) IPR002290 Serine/threonine protein kinase	#N/A	AT3G01090.3	83.53	0	AKIN10, KIN10 | SNF1 kinase homolog 10 | chr3:31437-33977 REVERSE LENGTH=512	1e-290	95.35	SNF1-related kinase catalytic subunit alpha KIN10-like isoform X1	P:GO:0018108; P:GO:0009594; P:GO:0010260; P:GO:0080022; P:GO:0010050; P:GO:0010182; F:GO:0004674; C:GO:0005634; F:GO:0005524; P:GO:0003006; F:GO:0004713; P:GO:0009738; C:GO:0005737; P:GO:0035556	P:peptidyl-tyrosine phosphorylation; P:detection of nutrient; P:animal organ senescence; P:primary root development; P:vegetative phase change; P:sugar mediated signaling pathway; F:protein serine/threonine kinase activity; C:nucleus; F:ATP binding; P:developmental process involved in reproduction; F:protein tyrosine kinase activity; P:abscisic acid-activated signaling pathway; C:cytoplasm; P:int…	EC:2.7.10; EC:2.7.11	Transferring phosphorus-containing groups; Transferring phosphorus-containing groups	.				.
CUFF.3486	ST4.03ch02:48448180-48448392	212	684.564	Sotub08g025410.1.1	89.91	7e-144	Solyc08g079800.2.1 genomic_reference:SL2.50ch08 gene_region:60428023-60430299 transcript_region:SL2.50ch08:60428023..60430299- go_terms:GO:0005634 functional_description:"Growth-regulating factor 12 (AHRD V1 *--- Q6AWX7_ORYSJ); contains Interpro domain(s) IPR014977 WRC "	Growth-regulating factor 12 (AHRD V1 *--- Q6AWX7_ORYSJ); contains Interpro domain(s) IPR014977 WRC	#N/A	AT2G45480.1	49.06	6e-23	AtGRF9, GRF9 | growth-regulating factor 9 | chr2:18745583-18747403 FORWARD LENGTH=429	2.5e-102	68.6	growth-regulating factor 10-like	C:GO:0005634; F:GO:0005524; P:GO:0006351; C:GO:0016020; P:GO:0006355; P:GO:0032502	C:nucleus; F:ATP binding; P:transcription, DNA-templated; C:membrane; P:regulation of transcription, DNA-templated; P:developmental process	.		.	GRF12			.
PGSC0003DMG400000115	ST4.03ch01:73519767-73520904	1137	682.987	Sotub01g033440.1.1	95.98	1e-134	Solyc01g096000.2.1 genomic_reference:SL2.50ch01 gene_region:78866675-78867710 transcript_region:SL2.50ch01:78866675..78867710+ functional_description:"Harpin-induced protein (AHRD V1 ***- B6SQ86_MAIZE); contains Interpro domain(s) IPR010847 Harpin-induced 1 "	Harpin-induced protein (AHRD V1 ***- B6SQ86_MAIZE); contains Interpro domain(s) IPR010847 Harpin-induced 1	#N/A	AT4G23930.1	43.39	4e-44	| Late embryogenesis abundant (LEA) hydroxyproline-rich glycoprotein family | chr4:12436131-12436694 REVERSE LENGTH=187	4.8e-108	80.25	Late embryogenesis abundant LEA-14	C:GO:0016021	C:integral component of membrane	.		.				.
CUFF.2266	ST4.03ch02:14356562-14356810	248	669.019	Sotub02g006370.1.1	96.02	0	Solyc02g030210.2.1 genomic_reference:SL2.50ch02 gene_region:16023195-16026741 transcript_region:SL2.50ch02:16023195..16026741+ go_terms:GO:0003677 functional_description:"AP2-like ethylene-responsive transcription factor At2g41710 (AHRD V1 ***- AP2L4_ARATH); contains Interpro domain(s) IPR001471 Pathogenesis-related transcriptional factor and ERF, DNA-binding "	AP2-like ethylene-responsive transcription factor At2g41710 (AHRD V1 ***- AP2L4_ARATH); contains Interpro domain(s) IPR001471 Pathogenesis-related transcriptional factor and ERF, DNA-binding	Q_08810	AT2G41710.1	55.79	1e-84	| Integrase-type DNA-binding superfamily protein | chr2:17400274-17402903 REVERSE LENGTH=423	8.9e-150	72.85	AP2-like ethylene-responsive transcription factor At2g41710	F:GO:0003677; C:GO:0005634; F:GO:0003700; P:GO:0007275; P:GO:0006351; P:GO:0006355	F:DNA binding; C:nucleus; F:transcription factor activity, sequence-specific DNA binding; P:multicellular organism development; P:transcription, DNA-templated; P:regulation of transcription, DNA-templated	.		Stress	AP2ETF			.
CUFF.2756	ST4.03ch02:32118870-32119040	170	668.033	Sotub06g009510.1.1	35.63	3e-38	Solyc03g093900.1.1 evidence_code:10F0H0E0IEG genomic_reference:SL2.50ch03 gene_region:49035058-49035842 transcript_region:SL2.50ch03:49035058..49035842- go_terms:GO:0003676,GO:0004523 functional_description:"RNase H family protein (AHRD V1 ***- Q0KIQ6_SOLDE); contains Interpro domain(s) IPR002156 Ribonuclease H "	RNase H family protein (AHRD V1 ***- Q0KIQ6_SOLDE); contains Interpro domain(s) IPR002156 Ribonuclease H	Q_02740	AT3G09510.1	22.92	1e-10	| Ribonuclease H-like superfamily protein | chr3:2921804-2923258 FORWARD LENGTH=484	2.3e-74	47.85	ribonuclease h	P:GO:0090502; F:GO:0003676; F:GO:0004523	P:RNA phosphodiester bond hydrolysis, endonucleolytic; F:nucleic acid binding; F:RNA-DNA hybrid ribonuclease activity	.		.				.
PGSC0003DMG400018292	ST4.03ch01:78725851-78727233	1382	657.513	Sotub01g038880.1.1	98.22	0	Solyc01g101060.2.1 genomic_reference:SL2.50ch01 gene_region:82678819-82681422 transcript_region:SL2.50ch01:82678819..82681422+ go_terms:GO:0006730 functional_description:"S-adenosylmethionine synthase (AHRD V1 ***- B8LFH4_IPOBA); contains Interpro domain(s) IPR002133 S-adenosylmethionine synthetase "	S-adenosylmethionine synthase (AHRD V1 ***- B8LFH4_IPOBA); contains Interpro domain(s) IPR002133 S-adenosylmethionine synthetase	Q_10360	AT4G01850.2	92.86	0	SAM-2, MAT2, SAM2, AtSAM2 | S-adenosylmethionine synthetase 2 | chr4:796298-797479 REVERSE LENGTH=393	3.7e-221	94.5	S-adenosylmethionine synthase 1	F:GO:0005524; F:GO:0046872; C:GO:0005829; P:GO:0006556; F:GO:0004478; P:GO:0006730	F:ATP binding; F:metal ion binding; C:cytosol; P:S-adenosylmethionine biosynthetic process; F:methionine adenosyltransferase activity; P:one-carbon metabolic process	EC:2.5.1.6	Methionine adenosyltransferase	.				.
CUFF.1734	ST4.03ch01:80992280-80993236	664	653.22	Sotub01g041370.1.1	95.54	5e-36	Solyc01g104370.2.1 genomic_reference:SL2.50ch01 gene_region:84525541-84526490 transcript_region:SL2.50ch01:84525541..84526490- go_terms:GO:0005515 functional_description:"60S acidic ribosomal protein P1 (AHRD V1 ***- B6T3C1_MAIZE); contains Interpro domain(s) IPR001813 Ribosomal protein 60S "	60S acidic ribosomal protein P1 (AHRD V1 ***- B6T3C1_MAIZE); contains Interpro domain(s) IPR001813 Ribosomal protein 60S	Q_16512	AT5G47700.2	63.96	5e-19	| 60S acidic ribosomal protein family | chr5:19328019-19328724 REVERSE LENGTH=113	8.4e-25	93.6	60S acidic ribosomal P1-like	F:GO:0003735; F:GO:0030295; P:GO:0002181; P:GO:0032147; C:GO:0022625; F:GO:0070180; P:GO:0006414; C:GO:0030687	F:structural constituent of ribosome; F:protein kinase activator activity; P:cytoplasmic translation; P:activation of protein kinase activity; C:cytosolic large ribosomal subunit; F:large ribosomal subunit rRNA binding; P:translational elongation; C:preribosome, large subunit precursor	.		.				.
PGSC0003DMG400024719	ST4.03ch01:77556667-77558665	794	651.336	Sotub01g037610.1.1	100	2e-49	Solyc01g099830.2.1 genomic_reference:SL2.50ch01 gene_region:81721206-81723201 transcript_region:SL2.50ch01:81721206..81723201+ go_terms:GO:0003735,GO:0008201 functional_description:"60S ribosomal protein L22-2 (AHRD V1 ***- D7L3W0_ARALY); contains Interpro domain(s) IPR002671 Ribosomal protein L22e "	60S ribosomal protein L22-2 (AHRD V1 ***- D7L3W0_ARALY); contains Interpro domain(s) IPR002671 Ribosomal protein L22e	Q_08913	AT3G05560.3	84.38	3e-33	| Ribosomal L22e protein family | chr3:1614641-1615204 FORWARD LENGTH=124	9e-36	83.25	60S ribosomal L22-3	F:GO:0003735; P:GO:0002181; C:GO:0022625	F:structural constituent of ribosome; P:cytoplasmic translation; C:cytosolic large ribosomal subunit	.		.				.
CUFF.156	ST4.03ch01:4030045-4030304	259	645.983	Sotub01g008700.1.1	97.09	0	Solyc01g008320.2.1 genomic_reference:SL2.50ch01 gene_region:2428752-2446906 transcript_region:SL2.50ch01:2428752..2446906+ go_terms:GO:0008970 functional_description:"DDHD domain containing 1 (AHRD V1 *--- Q3ZAU5_RAT); contains Interpro domain(s) IPR004177 DDHD "	DDHD domain containing 1 (AHRD V1 *--- Q3ZAU5_RAT); contains Interpro domain(s) IPR004177 DDHD	Q_06928	AT1G31480.1	61.1	0	SGR2 | shoot gravitropism 2 (SGR2) | chr1:11266225-11271527 FORWARD LENGTH=933	0	81.55	phospholipase SGR2 isoform X2	P:GO:0009959; C:GO:0009705; P:GO:0009590; C:GO:0009506; F:GO:0046872; P:GO:0009660	P:negative gravitropism; C:plant-type vacuole membrane; P:detection of gravity; C:plasmodesma; F:metal ion binding; P:amyloplast organization	.		.				.
PGSC0003DMG400022693	ST4.03ch01:5358829-5361994	889	643.424	Sotub11g028950.1.1	99.33	3e-102	Solyc01g008950.2.1 genomic_reference:SL2.50ch01 gene_region:2960056-2963201 transcript_region:SL2.50ch01:2960056..2963201- go_terms:GO:0005509 functional_description:"Calmodulin 5/6/7/8-like protein (AHRD V1 ***- Q3HVL6_SOLTU); contains Interpro domain(s) IPR011992 EF-Hand type "	Calmodulin 5/6/7/8-like protein (AHRD V1 ***- Q3HVL6_SOLTU); contains Interpro domain(s) IPR011992 EF-Hand type	Q_00371	AT3G43810.1	99.33	3e-81	CAM7 | calmodulin 7 | chr3:15664619-15666355 REVERSE LENGTH=149	6.6e-78	100	calmodulin-related -like	P:GO:0075133; F:GO:0005509	P:modulation by symbiont of host calcium or calmodulin-mediated signal transduction; F:calcium ion binding	.		.	CAM4*			.
PGSC0003DMG400010046	ST4.03ch02:44907172-44909858	663	638.999	Sotub02g033130.1.1	98.58	5e-99	Solyc02g089820.2.1 genomic_reference:SL2.50ch02 gene_region:46089148-46092029 transcript_region:SL2.50ch02:46089148..46092029- go_terms:GO:0005515 functional_description:"Proteasome maturation protein (AHRD V1 ***- A5HKJ3_RAT); contains Interpro domain(s) IPR008012 Proteasome maturation factor UMP1 "	Proteasome maturation protein (AHRD V1 ***- A5HKJ3_RAT); contains Interpro domain(s) IPR008012 Proteasome maturation factor UMP1	#N/A	AT1G67250.1	69.5	4e-58	| Proteasome maturation factor UMP1 | chr1:25163808-25164967 REVERSE LENGTH=141	1.5e-74	92.05	cyclin-B1-2-like	C:GO:0005634; C:GO:0005737; P:GO:0043248	C:nucleus; C:cytoplasm; P:proteasome assembly	.		.				.
CUFF.140	ST4.03ch01:3835842-3836023	181	633.212	Sotub01g008520.1.1	99.38	0	Solyc01g008160.2.1 genomic_reference:SL2.50ch01 gene_region:2304525-2306017 transcript_region:SL2.50ch01:2304525..2306017- go_terms:GO:0005488 functional_description:"Tetratricopeptide repeat-containing protein (AHRD V1 ***- D7L8H9_ARALY); contains Interpro domain(s) IPR011990 Tetratricopeptide-like helical "	Tetratricopeptide repeat-containing protein (AHRD V1 ***- D7L8H9_ARALY); contains Interpro domain(s) IPR011990 Tetratricopeptide-like helical	Q_14756	AT3G18420.1	72.51	1e-80	| Protein prenylyltransferase superfamily protein | chr3:6324771-6325721 REVERSE LENGTH=316	1.8e-144	75.6	SLOW GREEN chloroplastic	C:GO:0009941; F:GO:0016740; P:GO:0009658	C:chloroplast envelope; F:transferase activity; P:chloroplast organization	.		.				.
CUFF.4229	ST4.03ch03:43362175-43362374	199	631.294	Sotub03g015280.1.1	97.61	0	Solyc03g025550.2.1 genomic_reference:SL2.50ch03 gene_region:7323452-7329167 transcript_region:SL2.50ch03:7323452..7329167- go_terms:GO:0042500 functional_description:"Signal peptide peptidase family protein (AHRD V1 ***- D7M8R6_ARALY); contains Interpro domain(s) IPR007369 Peptidase A22B, signal peptide peptidase "	Signal peptide peptidase family protein (AHRD V1 ***- D7M8R6_ARALY); contains Interpro domain(s) IPR007369 Peptidase A22B, signal peptide peptidase	Q_04562	AT4G33410.1	77.96	1e-162	ATSPPL1, SPPL1 | SIGNAL PEPTIDE PEPTIDASE-LIKE 1 | chr4:16081640-16083119 FORWARD LENGTH=372	6.8e-204	88.9	signal peptide peptidase-like 1	C:GO:0005802; C:GO:0005768; P:GO:0033619; C:GO:0030660; C:GO:0071556; C:GO:0071458; P:GO:0006465; F:GO:0042500; C:GO:0005765	C:trans-Golgi network; C:endosome; P:membrane protein proteolysis; C:Golgi-associated vesicle membrane; C:integral component of lumenal side of endoplasmic reticulum membrane; C:integral component of cytoplasmic side of endoplasmic reticulum membrane; P:signal peptide processing; F:aspartic endopeptidase activity, intramembrane cleaving; C:lysosomal membrane	EC:3.4.23	Acting on peptide bonds (peptidases)	.				.
CUFF.2230	ST4.03ch02:12504558-12504745	187	626.395	Sotub02g007440.1.1	97.83	1e-60	Solyc02g021690.2.1 genomic_reference:SL2.50ch02 gene_region:14269525-14271967 transcript_region:SL2.50ch02:14269525..14271967- go_terms:GO:0008168 functional_description:"Methyltransferase-like protein 11A (AHRD V1 ***- D3PG00_9MAXI); contains Interpro domain(s) IPR008576 Protein of unknown function DUF858, methyltransferase-like "	Methyltransferase-like protein 11A (AHRD V1 ***- D3PG00_9MAXI); contains Interpro domain(s) IPR008576 Protein of unknown function DUF858, methyltransferase-like	Q_11772	AT5G44450.1	66.67	4e-31	| methyltransferases | chr5:17914360-17916017 REVERSE LENGTH=334	1.2e-45	89.35	alpha N-terminal methyltransferase 1	P:GO:0006480; F:GO:0008168	P:N-terminal protein amino acid methylation; F:methyltransferase activity	.		.				.
PGSC0003DMG400020711	ST4.03ch01:79836358-79837037	679	624.381	Sotub01g040050.1.1	97.09	0	Solyc01g103050.2.1 genomic_reference:SL2.50ch01 gene_region:83494825-83500792 transcript_region:SL2.50ch01:83494825..83500792+ go_terms:GO:0005515,GO:0003700 functional_description:"Auxin response factor 1 (AHRD V1 **** D9I2J0_SOLLC); contains Interpro domain(s) IPR010525 Auxin response factor "	Auxin response factor 1 (AHRD V1 **** D9I2J0_SOLLC); contains Interpro domain(s) IPR010525 Auxin response factor	#N/A	AT1G59750.4	70.02	0	ARF1 | auxin response factor 1 | chr1:21980414-21984193 FORWARD LENGTH=660	0	87.4	auxin response factor 1	C:GO:0005634; F:GO:0003677; F:GO:0042802; P:GO:0006351; P:GO:0010150; P:GO:0006355; P:GO:0009734	C:nucleus; F:DNA binding; F:identical protein binding; P:transcription, DNA-templated; P:leaf senescence; P:regulation of transcription, DNA-templated; P:auxin-activated signaling pathway	.		.	ARF1			.
CUFF.2459	ST4.03ch02:23894925-23895095	170	623.247	Sotub09g018680.1.1	82.5	4e-17	Solyc11g030830.1.1 evidence_code:10F0H1E0IEG genomic_reference:SL2.50ch11 gene_region:20024032-20024570 transcript_region:SL2.50ch11:20024032..20024570- functional_description:"Photosystem Q(B) protein (AHRD V1 *-*- B2LMH3_GUIAB)"	Photosystem Q(B) protein (AHRD V1 *-*- B2LMH3_GUIAB)	Q_10533	ATCG00020.1	85.96	1e-22	PSBA | photosystem II reaction center protein A | chrC:383-1444 REVERSE LENGTH=353	3.2e-20	92.1	photosystem II D1 (chloroplast)	F:GO:0010242; P:GO:0009772; F:GO:0005506; F:GO:0045156; C:GO:0009523; C:GO:0016021; P:GO:0018298; F:GO:0016168; P:GO:0009635; C:GO:0009535	F:oxygen evolving activity; P:photosynthetic electron transport in photosystem II; F:iron ion binding; F:electron transporter, transferring electrons within the cyclic electron transport pathway of photosynthesis activity; C:photosystem II; C:integral component of membrane; P:protein-chromophore linkage; F:chlorophyll binding; P:response to herbicide; C:chloroplast thylakoid membrane	.		.				.
PGSC0003DMG400012577	ST4.03ch01:82056278-82057487	1209	619.434	Sotub01g042450.1.1	97.34	0	Solyc01g105410.2.1 genomic_reference:SL2.50ch01 gene_region:85348461-85349698 transcript_region:SL2.50ch01:85348461..85349698+ functional_description:"Os06g0220000 protein (Fragment) (AHRD V1 ***- Q0DDJ2_ORYSJ); contains Interpro domain(s) IPR006766 Phosphate-induced protein 1 conserved region "	Os06g0220000 protein (Fragment) (AHRD V1 ***- Q0DDJ2_ORYSJ); contains Interpro domain(s) IPR006766 Phosphate-induced protein 1 conserved region	Q_09675	AT5G64260.1	67.6	2e-106	EXL2 | EXORDIUM like 2 | chr5:25703980-25704897 FORWARD LENGTH=305	2.6e-153	82.7	EXORDIUM-like 2			.		.				.
CUFF.4478	ST4.03ch03:32855830-32856826	996	619.085	Sotub03g019190.1.1	90.38	4e-121	Solyc03g078630.2.1 genomic_reference:SL2.50ch03 gene_region:44796138-44797376 transcript_region:SL2.50ch03:44796138..44797376+ go_terms:GO:0043008 functional_description:"Ubiquitin (AHRD V1 ***- Q00IB5_RANNI); contains Interpro domain(s) IPR019956 Ubiquitin subgroup "	Ubiquitin (AHRD V1 ***- Q00IB5_RANNI); contains Interpro domain(s) IPR019956 Ubiquitin subgroup	Q_06854	AT3G09790.1	49.66	1e-25	UBQ8 | ubiquitin 8 | chr3:3004111-3006006 REVERSE LENGTH=631	2.2e-100	71.5	polyubiquitin-like [Nicotiana tomentosiformis] polyubiquitin-like	C:GO:0005737	C:cytoplasm	.		.				.
PGSC0003DMG400006200	ST4.03ch01:87335619-87340245	1265	613.834	Sotub01g048770.1.1	99.55	3e-151	Solyc01g111360.2.1 genomic_reference:SL2.50ch01 gene_region:89397602-89402091 transcript_region:SL2.50ch01:89397602..89402091+ go_terms:GO:0051082,GO:0003755 functional_description:"Peptidyl-prolyl cis-trans isomerase (AHRD V1 **** D7MDH2_ARALY); contains Interpro domain(s) IPR002130 Peptidyl-prolyl cis-trans isomerase, cyclophilin-type "	Peptidyl-prolyl cis-trans isomerase (AHRD V1 **** D7MDH2_ARALY); contains Interpro domain(s) IPR002130 Peptidyl-prolyl cis-trans isomerase, cyclophilin-type	Q_06148	AT4G34960.1	69.96	1e-84	| Cyclophilin-like peptidyl-prolyl cis-trans isomerase family protein | chr4:16648865-16650646 FORWARD LENGTH=224	4.1e-119	84.3	peptidyl-prolyl cis-trans isomerase CYP21-1	C:GO:0005802; F:GO:0003755; C:GO:0005768; C:GO:0016021; P:GO:0000413; P:GO:0006457	C:trans-Golgi network; F:peptidyl-prolyl cis-trans isomerase activity; C:endosome; C:integral component of membrane; P:protein peptidyl-prolyl isomerization; P:protein folding	EC:5.2.1.8	Peptidylprolyl isomerase	.				.
CUFF.2372	ST4.03ch02:20160220-20160488	268	613.109	Sotub02g009740.1.1	97.06	0	Solyc02g062110.2.1 genomic_reference:SL2.50ch02 gene_region:28258526-28271917 transcript_region:SL2.50ch02:28258526..28271917- functional_description:"UPF0550 protein C7orf28 homolog (AHRD V1 *-*- CG028_BOVIN); contains Interpro domain(s) IPR019158 Protein of unknown function DUF2049 "	UPF0550 protein C7orf28 homolog (AHRD V1 *-*- CG028_BOVIN); contains Interpro domain(s) IPR019158 Protein of unknown function DUF2049	#N/A	AT1G80910.1	66.54	0	| Protein of unknown function (DUF1712) | chr1:30401143-30403466 FORWARD LENGTH=497	2.4e-281	89.35	vacuolar fusion CCZ1 homolog isoform X2	P:GO:0016192; C:GO:0043231	P:vesicle-mediated transport; C:intracellular membrane-bounded organelle	.		.				.
CUFF.709	ST4.03ch01:58502228-58502385	157	610.052	Sotub09g019680.1.1	88.19	5e-149	Solyc11g042510.1.1 evidence_code:10F0H1E0IEG genomic_reference:SL2.50ch11 gene_region:32185968-32186986 transcript_region:SL2.50ch11:32185968..32186986+ functional_description:"HAT dimerisation domain-containing protein-like (AHRD V1 ***- Q5VNQ7_ORYSJ); contains Interpro domain(s) IPR007021 Protein of unknown function DUF659 "	HAT dimerisation domain-containing protein-like (AHRD V1 ***- Q5VNQ7_ORYSJ); contains Interpro domain(s) IPR007021 Protein of unknown function DUF659	Q_15879	AT3G22220.2	33.54	1e-45	| hAT transposon superfamily | chr3:7839808-7842358 REVERSE LENGTH=761	1.8e-157	90.3				.		.				.
CUFF.6126	ST4.03ch04:60129639-60133197	909	609.893	Sotub04g023350.1.1	95.39	1e-102	Solyc04g071560.2.1 genomic_reference:SL2.50ch04 gene_region:56133865-56137308 transcript_region:SL2.50ch04:56133865..56137308+ go_terms:GO:0045454 functional_description:"Thioredoxin y (AHRD V1 ***- B9GTH5_POPTR); contains Interpro domain(s) IPR005746 Thioredoxin "	Thioredoxin y (AHRD V1 ***- B9GTH5_POPTR); contains Interpro domain(s) IPR005746 Thioredoxin	Q_04446	AT1G76760.1	57.99	4e-51	ATY1, TRX-Y1, TY1 | thioredoxin Y1 | chr1:28811873-28812948 REVERSE LENGTH=172	3.9e-90	82.3	thioredoxin chloroplastic	F:GO:0015035; C:GO:0005737; P:GO:0006662; F:GO:0016671; P:GO:0034599; P:GO:0045454; P:GO:0055114; P:GO:0006457; P:GO:0000103	F:protein disulfide oxidoreductase activity; C:cytoplasm; P:glycerol ether metabolic process; F:oxidoreductase activity, acting on a sulfur group of donors, disulfide as acceptor; P:cellular response to oxidative stress; P:cell redox homeostasis; P:oxidation-reduction process; P:protein folding; P:sulfate assimilation	.		.				.
CUFF.3708	ST4.03ch03:5475811-5476214	403	606.401	Sotub09g007440.1.1	92.9	0	Solyc03g042560.1.1 evidence_code:10F0H1E1IEG genomic_reference:SL2.50ch03 gene_region:10929199-10930667 transcript_region:SL2.50ch03:10929199..10930667+ go_terms:GO:0045548 functional_description:"Phenylalanine ammonia-lyase (AHRD V1 **** B5LAW0_CAPAN); contains Interpro domain(s) IPR005922 Phenylalanine ammonia-lyase "	Phenylalanine ammonia-lyase (AHRD V1 **** B5LAW0_CAPAN); contains Interpro domain(s) IPR005922 Phenylalanine ammonia-lyase	Q_10961	AT2G37040.1	80.54	0	PAL1, ATPAL1 | PHE ammonia lyase 1 | chr2:15557602-15560237 REVERSE LENGTH=725	0	95.1	phenylalanine ammonia-lyase	P:GO:0006559; C:GO:0005737; F:GO:0045548; P:GO:0009800	P:L-phenylalanine catabolic process; C:cytoplasm; F:phenylalanine ammonia-lyase activity; P:cinnamic acid biosynthetic process	EC:4.3.1.24; EC:4.3.1.25	Phenylalanine ammonia-lyase; Phenylalanine/tyrosine ammonia-lyase	.				.
CUFF.3051	ST4.03ch02:40053147-40053364	217	602.788	Sotub02g027920.1.1	59.2	2e-38	Solyc12g017660.1.1 evidence_code:10F0H1E0IEG genomic_reference:SL2.50ch12 gene_region:7166676-7167970 transcript_region:SL2.50ch12:7166676..7167970- go_terms:GO:0055114 functional_description:"Peroxidase (AHRD V1 *-*- Q0ZA68_9ROSI); contains Interpro domain(s) IPR000823 Plant peroxidase "	Peroxidase (AHRD V1 *-*- Q0ZA68_9ROSI); contains Interpro domain(s) IPR000823 Plant peroxidase	Q_14245	AT5G66390.1	70.27	8e-129	| Peroxidase superfamily protein | chr5:26516063-26517329 REVERSE LENGTH=336	5.3e-176	90.4	peroxidase 72-like	F:GO:0004601; P:GO:0006979; F:GO:0046872; P:GO:0098869; P:GO:0055114; C:GO:0005576; F:GO:0020037; P:GO:0042744	F:peroxidase activity; P:response to oxidative stress; F:metal ion binding; P:cellular oxidant detoxification; P:oxidation-reduction process; C:extracellular region; F:heme binding; P:hydrogen peroxide catabolic process	EC:1.11.1.7	Peroxidase	.			POD interactome	.
CUFF.4273	ST4.03ch03:44336042-44336269	227	601.2	Sotub03g012030.1.1	97.7	1e-122	Solyc03g007660.2.1 genomic_reference:SL2.50ch03 gene_region:2190944-2196447 transcript_region:SL2.50ch03:2190944..2196447+ go_terms:GO:0005743 functional_description:"NADH dehydrogenase (AHRD V1 ***- D3BQF3_POLPA); contains Interpro domain(s) IPR006806 ETC complex I subunit "	NADH dehydrogenase (AHRD V1 ***- D3BQF3_POLPA); contains Interpro domain(s) IPR006806 ETC complex I subunit	Q_10863	AT5G52840.1	74.14	2e-69	| NADH-ubiquinone oxidoreductase-related | chr5:21413718-21414794 FORWARD LENGTH=169	1.6e-94	92.7	probable NADH dehydrogenase [ubiquinone] 1 alpha subcomplex subunit mitochondrial	P:GO:0022904; F:GO:0016651; C:GO:0005743	P:respiratory electron transport chain; F:oxidoreductase activity, acting on NAD(P)H; C:mitochondrial inner membrane	.		.				.
CUFF.8936	ST4.03ch07:524868-525041	173	599.629	Sotub07g006720.1.1	94.78	0	Solyc07g005320.2.1 genomic_reference:SL2.50ch07 gene_region:247287-259892 transcript_region:SL2.50ch07:247287..259892- go_terms:GO:0042802,GO:0003723 functional_description:"Pre-mRNA polyadenylation factor fip1 (AHRD V1 *-*- B6JX34_SCHJY); contains Interpro domain(s) IPR007854 Fip1 "	Pre-mRNA polyadenylation factor fip1 (AHRD V1 *-*- B6JX34_SCHJY); contains Interpro domain(s) IPR007854 Fip1	Q_05585	AT5G58040.1	36.42	6e-152	ATFIP1[V], FIPS5, ATFIPS5, FIP1[V] | homolog of yeast FIP1 [V] | chr5:23488865-23494000 FORWARD LENGTH=1196	0	66.35	FIP1[V]	F:GO:0042802; F:GO:0003723	F:identical protein binding; F:RNA binding	.		.	FiP1			.
CUFF.5427	ST4.03ch04:10170653-10170895	242	597.978	Sotub10g012210.1.1	93.2	0	Solyc10g049270.1.1 evidence_code:10F0H1E0IEG genomic_reference:SL2.50ch10 gene_region:40309959-40313149 transcript_region:SL2.50ch10:40309959..40313149+ go_terms:GO:0016754 functional_description:"Serine carboxypeptidase 1 (AHRD V1 ***- B6TG69_MAIZE); contains Interpro domain(s) IPR001563 Peptidase S10, serine carboxypeptidase "	Serine carboxypeptidase 1 (AHRD V1 ***- B6TG69_MAIZE); contains Interpro domain(s) IPR001563 Peptidase S10, serine carboxypeptidase	#N/A	AT5G09640.1	44.84	5e-113	SNG2, SCPL19 | serine carboxypeptidase-like 19 | chr5:2988373-2990966 FORWARD LENGTH=465	5.9e-274	86.85	serine carboxypeptidase-like 18	P:GO:0019748; F:GO:0016747; F:GO:0004185; P:GO:0051603	P:secondary metabolic process; F:transferase activity, transferring acyl groups other than amino-acyl groups; F:serine-type carboxypeptidase activity; P:proteolysis involved in cellular protein catabolic process	EC:3.4.21; EC:3.4.16	Acting on peptide bonds (peptidases); Acting on peptide bonds (peptidases)	.	SCOP1			.
PGSC0003DMG400013434	ST4.03ch03:296701-298041	764	596.395	Sotub03g005420.1.1	89.09	7e-75	Solyc03g005200.2.1 genomic_reference:SL2.50ch03 gene_region:118708-120103 transcript_region:SL2.50ch03:118708..120103- go_terms:GO:0006869 functional_description:"Non-specific lipid-transfer protein (AHRD V1 ***- C6T196_SOYBN); contains Interpro domain(s) IPR013770 Plant lipid transfer protein and hydrophobic protein, helical "	Non-specific lipid-transfer protein (AHRD V1 ***- C6T196_SOYBN); contains Interpro domain(s) IPR013770 Plant lipid transfer protein and hydrophobic protein, helical	Q_11323	AT3G22600.1	57.5	8e-36	| Bifunctional inhibitor/lipid-transfer protein/seed storage 2S albumin superfamily protein | chr3:8006711-8007397 REVERSE LENGTH=170	2.5e-81	75.7	non-specific lipid-transfer At2g13820	P:GO:0006869; C:GO:0016021; F:GO:0008289	P:lipid transport; C:integral component of membrane; F:lipid binding	.		.				.
CUFF.3971	ST4.03ch01:3732414-3739120	524	591.539	Sotub01g008450.1.1	97.67	2e-51	Solyc01g008080.2.1 genomic_reference:SL2.50ch01 gene_region:2219639-2224108 transcript_region:SL2.50ch01:2219639..2224108- go_terms:GO:0003735 functional_description:"Ribosomal protein S27 (AHRD V1 ***- Q3HVK9_SOLTU); contains Interpro domain(s) IPR000592 Ribosomal protein S27e "	Ribosomal protein S27 (AHRD V1 ***- Q3HVK9_SOLTU); contains Interpro domain(s) IPR000592 Ribosomal protein S27e	Q_04885	AT3G61110.1	91.86	3e-44	ARS27A, RS27A | ribosomal protein S27 | chr3:22611710-22612632 FORWARD LENGTH=86	1.1e-43	97.95	40S ribosomal S27-2	F:GO:0003735; C:GO:0022627; F:GO:0046872; P:GO:0000028; P:GO:0006412	F:structural constituent of ribosome; C:cytosolic small ribosomal subunit; F:metal ion binding; P:ribosomal small subunit assembly; P:translation	.		.				.
PGSC0003DMG400029485	ST4.03ch04:3421496-3423900	835	589.661	Sotub06g020590.1.1	99.51	6e-126	Solyc04g008460.2.1 genomic_reference:SL2.50ch04 gene_region:2077830-2080111 transcript_region:SL2.50ch04:2077830..2080111+ go_terms:GO:0005840 functional_description:"Ribosomal protein L15 (AHRD V1 ***- B9GPA1_POPTR); contains Interpro domain(s) IPR000439 Ribosomal protein L15e "	Ribosomal protein L15 (AHRD V1 ***- B9GPA1_POPTR); contains Interpro domain(s) IPR000439 Ribosomal protein L15e	Q_15932	AT4G16720.1	88.73	7e-92	| Ribosomal protein L23/L15e family protein | chr4:9400156-9401315 REVERSE LENGTH=204	9.3e-99	87.1	60S ribosomal L15-like	F:GO:0003735; P:GO:0002181; C:GO:0022625	F:structural constituent of ribosome; P:cytoplasmic translation; C:cytosolic large ribosomal subunit	.		.				.
CUFF.3455	ST4.03ch02:47926029-47926332	303	584.524	Sotub02g037270.1.1	98.71	0	Solyc02g094090.2.1 genomic_reference:SL2.50ch02 gene_region:49292983-49310119 transcript_region:SL2.50ch02:49292983..49310119- functional_description:"Vacuolar protein sorting 52 (AHRD V1 **-- Q5TJF1_CANFA); contains Interpro domain(s) IPR007258 Vps52/Sac2 "	Vacuolar protein sorting 52 (AHRD V1 **-- Q5TJF1_CANFA); contains Interpro domain(s) IPR007258 Vps52/Sac2	Q_08226	AT1G71270.1	81.59	0	POK, TTD8, ATVPS52 | Vps52 / Sac2 family | chr1:26863736-26869817 FORWARD LENGTH=707	0	93.4	vacuolar sorting-associated 52 A-like isoform X2			.		.	VPS52			.
CUFF.1481	ST4.03ch01:72980910-73107743	321	579.247	Sotub01g032980.1.1	79.07	7e-38	Solyc01g095530.2.1 genomic_reference:SL2.50ch01 gene_region:78523066-78523612 transcript_region:SL2.50ch01:78523066..78523612- functional_description:"Unknown Protein (AHRD V1)"	Unknown Protein (AHRD V1)	#N/A	AT5G41761.1	63.46	1e-16	| unknown protein; FUNCTIONS IN: molecular_function unknown; INVOLVED IN: biological_process unknown; LOCATED IN: cellular_component unknown; BEST Arabidopsis thaliana protein match is: unknown protein (TAIR:AT3G55570.1); Has 30201 Blast hits to 17322 proteins in 780 species: Archae - 12; Bacteria - 1396; Metazoa - 17338; Fungi - 3422; Plants - 5037; Viruses - 0; Other Eukaryotes - 2996 (source: …	3.1e-43	80.55	12537132AFX67023.1 hypothetical protein			.		.				.
PGSC0003DMG400012581	ST4.03ch01:81970706-81971593	792	576.867	Sotub01g042350.1.1	99.22	0	Solyc01g105280.2.1 genomic_reference:SL2.50ch01 gene_region:85268417-85273043 transcript_region:SL2.50ch01:85268417..85273043+ go_terms:GO:0003824 functional_description:"Protein phosphatase 2C-like (AHRD V1 ***- A2Q6E4_MEDTR); contains Interpro domain(s) IPR015655 Protein phosphatase 2C "	Protein phosphatase 2C-like (AHRD V1 ***- A2Q6E4_MEDTR); contains Interpro domain(s) IPR015655 Protein phosphatase 2C	Q_08503	AT1G34750.1	77.17	2e-113	| Protein phosphatase 2C family protein | chr1:12736386-12737727 REVERSE LENGTH=282	7.1e-142	92.55	probable phosphatase 2C 10	F:GO:0004722; P:GO:0006470	F:protein serine/threonine phosphatase activity; P:protein dephosphorylation	EC:3.1.3.16; EC:3.1.3.41	Protein-serine/threonine phosphatase; 4-nitrophenylphosphatase	.				.
CUFF.1141	ST4.03ch01:70060346-70060601	255	576.725	Sotub01g029930.1.1	97.51	0	Solyc01g090780.2.1 genomic_reference:SL2.50ch01 gene_region:76194068-76219340 transcript_region:SL2.50ch01:76194068..76219340+ go_terms:GO:0005515,GO:0017163 functional_description:"Ccr4-Not transcription complex subunit (AHRD V1 *--* C5G9N0_AJEDR); contains Interpro domain(s) IPR007196 CCR4-Not complex component, Not1 "	Ccr4-Not transcription complex subunit (AHRD V1 *--* C5G9N0_AJEDR); contains Interpro domain(s) IPR007196 CCR4-Not complex component, Not1	Q_16217	AT1G02080.2	59.71	0	| transcription regulators | chr1:373694-386682 FORWARD LENGTH=2377	0	86.5	CCR4-NOT transcription complex subunit 1 isoform X1	F:GO:0032947; C:GO:0000932; C:GO:0030015; P:GO:0017148; P:GO:0000288	F:protein complex scaffold; C:P-body; C:CCR4-NOT core complex; P:negative regulation of translation; P:nuclear-transcribed mRNA catabolic process, deadenylation-dependent decay	.		Unknown function				.
CUFF.4822	ST4.03ch03:57687084-57687257	173	573.864	Sotub03g031450.1.1	97.59	0	Solyc03g118010.2.1 genomic_reference:SL2.50ch03 gene_region:61044202-61050849 transcript_region:SL2.50ch03:61044202..61050849- go_terms:GO:0003723 functional_description:"Tudor / nuclease domain-containing protein (AHRD V1 ***- B6KG97_TOXGO); contains Interpro domain(s) IPR016685 RNA-induced silencing complex, nuclease component Tudor-SN "	Tudor / nuclease domain-containing protein (AHRD V1 ***- B6KG97_TOXGO); contains Interpro domain(s) IPR016685 RNA-induced silencing complex, nuclease component Tudor-SN	Q_09064	AT5G07350.1	68.25	0	Tudor1, AtTudor1, TSN1 | TUDOR-SN protein 1 | chr5:2320344-2324892 REVERSE LENGTH=991	0	91.05	staphylococcal nuclease domain-containing 1-like	F:GO:0003712; P:GO:0035194; C:GO:0016442; P:GO:1903506	F:transcription cofactor activity; P:posttranscriptional gene silencing by RNA; C:RISC complex; P:regulation of nucleic acid-templated transcription	.		.				.
PGSC0003DMG400000207	ST4.03ch01:73104867-73105384	406	572.329	Sotub01g032970.1.1	95.52	7e-38	Solyc01g095520.2.1 genomic_reference:SL2.50ch01 gene_region:78520328-78520863 transcript_region:SL2.50ch01:78520328..78520863- go_terms:GO:0005160 functional_description:"Arabinogalactan peptide 16 (AHRD V1 **-- AGP16_ARATH); contains Interpro domain(s) IPR009424 Protein of unknown function DUF1070 "	Arabinogalactan peptide 16 (AHRD V1 **-- AGP16_ARATH); contains Interpro domain(s) IPR009424 Protein of unknown function DUF1070	#N/A	AT2G46330.1	66.67	4e-17	AGP16, ATAGP16 | arabinogalactan protein 16 | chr2:19018730-19019108 REVERSE LENGTH=73	4.9e-28	86.15	arabinogalactan peptide 20-like	C:GO:0016021	C:integral component of membrane	.		.				.
CUFF.3205	ST4.03ch02:41088320-41089078	758	568.103	Sotub02g029020.1.1	98.79	0	Solyc02g085870.2.1 genomic_reference:SL2.50ch02 gene_region:43228977-43231217 transcript_region:SL2.50ch02:43228977..43231217+ go_terms:GO:0009922 functional_description:"Fatty acid elongase 3-ketoacyl-CoA synthase (AHRD V1 **** Q6DUV5_BRANA); contains Interpro domain(s) IPR012392 Very-long-chain 3-ketoacyl-CoA synthase "	Fatty acid elongase 3-ketoacyl-CoA synthase (AHRD V1 **** Q6DUV5_BRANA); contains Interpro domain(s) IPR012392 Very-long-chain 3-ketoacyl-CoA synthase	#N/A	AT1G68530.1	83.5	0	CUT1, POP1, CER6, G2, KCS6 | 3-ketoacyl-CoA synthase 6 | chr1:25712881-25714733 REVERSE LENGTH=497	1.9e-286	94.9	3-ketoacyl- synthase 6	F:GO:0016747; C:GO:0016021; P:GO:0006633	F:transferase activity, transferring acyl groups other than amino-acyl groups; C:integral component of membrane; P:fatty acid biosynthetic process	.		.	KCS6*			.
CUFF.3073	ST4.03ch02:26978980-26991049	860	566.557	Sotub02g037550.1.1	78.81	6e-67	Solyc02g068230.2.1 genomic_reference:SL2.50ch02 gene_region:32799250-32807472 transcript_region:SL2.50ch02:32799250..32807472- functional_description:"Membrane-anchored ubiquitin-fold protein 2 (AHRD V1 ***- D7M7C8_ARALY); contains Interpro domain(s) IPR017000 Membrane-anchored ubiquitin-fold protein, HCG-1 "	Membrane-anchored ubiquitin-fold protein 2 (AHRD V1 ***- D7M7C8_ARALY); contains Interpro domain(s) IPR017000 Membrane-anchored ubiquitin-fold protein, HCG-1	Q_13379	AT3G26980.1	69.17	7e-45	MUB4 | membrane-anchored ubiquitin-fold protein 4 precursor | chr3:9946467-9947444 REVERSE LENGTH=120	2.2e-60	93.25	membrane-anchored ubiquitin-fold 4			.		.				.
PGSC0003DMG401031172	ST4.03ch01:68957376-68958419	1043	560.376	Sotub01g029130.1.1	92.11	3e-121	Solyc01g089890.2.1 genomic_reference:SL2.50ch01 gene_region:75364730-75365497 transcript_region:SL2.50ch01:75364730..75365497- functional_description:"Unknown Protein (AHRD V1); contains Interpro domain(s) IPR004895 Prenylated rab acceptor PRA1 "	Unknown Protein (AHRD V1); contains Interpro domain(s) IPR004895 Prenylated rab acceptor PRA1	#N/A	AT3G13720.1	34.62	9e-08	PRA1.F3, PRA8 | PRA1 (Prenylated rab acceptor) family protein | chr3:4495202-4495768 REVERSE LENGTH=188	2.1e-92	67.6	PRA1 family F4-like	C:GO:0016021	C:integral component of membrane	.		.				.
CUFF.3297	ST4.03ch02:45192966-45193369	403	557.759	Sotub02g033500.1.1	95.46	0	Solyc02g089400.2.1 genomic_reference:SL2.50ch02 gene_region:45808288-45812363 transcript_region:SL2.50ch02:45808288..45812363- functional_description:"Amino acid transporter (AHRD V1 ***- B9N1V7_POPTR); contains Interpro domain(s) IPR013057 Amino acid transporter, transmembrane "	Amino acid transporter (AHRD V1 ***- B9N1V7_POPTR); contains Interpro domain(s) IPR013057 Amino acid transporter, transmembrane	Q_06617	AT3G30390.2	70.5	0	| Transmembrane amino acid transporter family protein | chr3:11977112-11978827 REVERSE LENGTH=460	1.4e-248	89.95	sodium-coupled neutral amino acid transporter 5	C:GO:0016021; F:GO:0015171; P:GO:0003333	C:integral component of membrane; F:amino acid transmembrane transporter activity; P:amino acid transmembrane transport	.		.				.
CUFF.3437	ST4.03ch02:47494782-47495704	922	555.607	Sotub02g036590.1.1	96.62	0	Solyc02g093440.2.1 genomic_reference:SL2.50ch02 gene_region:48893526-48896917 transcript_region:SL2.50ch02:48893526..48896917+ go_terms:GO:0004335 functional_description:"GHMP kinase family protein (AHRD V1 ***- D7L9M7_ARALY); contains Interpro domain(s) IPR014721 Ribosomal protein S5 domain 2-type fold "	GHMP kinase family protein (AHRD V1 ***- D7L9M7_ARALY); contains Interpro domain(s) IPR014721 Ribosomal protein S5 domain 2-type fold	Q_07682	AT3G01640.1	77.36	4e-160	ATGLCAK, GLCAK | glucuronokinase G | chr3:239418-241198 FORWARD LENGTH=362	1.6e-202	92.1	glucuronokinase 1	F:GO:0005524; C:GO:0005737; P:GO:0016310; F:GO:0016773; F:GO:0016301	F:ATP binding; C:cytoplasm; P:phosphorylation; F:phosphotransferase activity, alcohol group as acceptor; F:kinase activity	.		.				.
PGSC0003DMG400024729	ST4.03ch01:77801571-77805771	1268	555.139	Sotub01g037880.1.1	97.92	3e-137	Solyc01g100080.2.1 genomic_reference:SL2.50ch01 gene_region:81927750-81931586 transcript_region:SL2.50ch01:81927750..81931586+ go_terms:GO:0003697 functional_description:"Single-stranded DNA binding (AHRD V1 ***- Q2HW28_MEDTR); contains Interpro domain(s) IPR000424 Primosome PriB/single-strand DNA-binding "	Single-stranded DNA binding (AHRD V1 ***- Q2HW28_MEDTR); contains Interpro domain(s) IPR000424 Primosome PriB/single-strand DNA-binding	#N/A	AT4G11060.1	62.98	3e-67	MTSSB | mitochondrially targeted single-stranded DNA binding protein | chr4:6754820-6756230 REVERSE LENGTH=201	6.4e-111	83.75	single-stranded DNA-binding mitochondrial	P:GO:0006260; F:GO:0003697	P:DNA replication; F:single-stranded DNA binding	.		.				.
CUFF.3999	ST4.03ch03:35072951-35073109	158	552.985	Sotub06g009120.1.1	92.25	6e-84	Solyc03g096250.2.1 genomic_reference:SL2.50ch03 gene_region:51678716-51681604 transcript_region:SL2.50ch03:51678716..51681604+ go_terms:GO:0008270 functional_description:"Yippee zinc-binding-like protein (AHRD V1 **** C1FDK9_9CHLO); contains Interpro domain(s) IPR004910 Yippee-like protein "	Yippee zinc-binding-like protein (AHRD V1 **** C1FDK9_9CHLO); contains Interpro domain(s) IPR004910 Yippee-like protein	Q_10540	AT2G40110.1	79.84	3e-59	| Yippee family putative zinc-binding protein | chr2:16748159-16749357 FORWARD LENGTH=130	6.2e-71	95.7	yippee-like	F:GO:0046872	F:metal ion binding	.		.				.
CUFF.2115	ST4.03ch01:88198014-88203917	2057	550.484	Sotub01g049150.1.1	100	0	Solyc01g111760.2.1 genomic_reference:SL2.50ch01 gene_region:89701090-89706839 transcript_region:SL2.50ch01:89701090..89706839+ go_terms:GO:0046961 functional_description:"V-type ATP synthase beta chain (AHRD V1 ***- VATB_PYRHO); contains Interpro domain(s) IPR005723 ATPase, V1 complex, subunit B "	V-type ATP synthase beta chain (AHRD V1 ***- VATB_PYRHO); contains Interpro domain(s) IPR005723 ATPase, V1 complex, subunit B	Q_16824	AT4G38510.5	97.48	0	| ATPase, V1 complex, subunit B protein | chr4:18011155-18014897 REVERSE LENGTH=494	8.7e-273	99.15	V-type proton ATPase subunit B 2 [Solanum lycopersicum] V-type proton ATPase subunit B 2	F:GO:0005524; P:GO:0015991; P:GO:0046034; C:GO:0033180; F:GO:0016820	F:ATP binding; P:ATP hydrolysis coupled proton transport; P:ATP metabolic process; C:proton-transporting V-type ATPase, V1 domain; F:hydrolase activity, acting on acid anhydrides, catalyzing transmembrane movement of substances	.		.				.
PGSC0003DMG400010913	ST4.03ch01:19663747-19667579	1968	541.174	Sotub01g011860.1.1	98.61	0	Solyc01g049650.2.1 genomic_reference:SL2.50ch01 gene_region:40681621-40683865 transcript_region:SL2.50ch01:40681621..40683865+ go_terms:GO:0006096,GO:0003824 functional_description:"Pyruvate kinase (AHRD V1 ***- B9SBM7_RICCO); contains Interpro domain(s) IPR001697 Pyruvate kinase "	Pyruvate kinase (AHRD V1 ***- B9SBM7_RICCO); contains Interpro domain(s) IPR001697 Pyruvate kinase	Q_14039	AT5G56350.1	87.83	0	| Pyruvate kinase family protein | chr5:22820254-22822529 REVERSE LENGTH=498	4e-276	93.85	pyruvate cytosolic isozyme	F:GO:0000287; F:GO:0004743; F:GO:0005524; F:GO:0030955; C:GO:0005737; P:GO:0006096; F:GO:0016301	F:magnesium ion binding; F:pyruvate kinase activity; F:ATP binding; F:potassium ion binding; C:cytoplasm; P:glycolytic process; F:kinase activity	EC:2.7.1.40	Pyruvate kinase	.				.
PGSC0003DMG400013663	ST4.03ch02:38016726-38020241	2505	540.395	Sotub02g025630.1.1	98	0	Solyc02g082260.2.1 genomic_reference:SL2.50ch02 gene_region:40528275-40531424 transcript_region:SL2.50ch02:40528275..40531424- go_terms:GO:0042282 functional_description:"Hydroxy-methylglutaryl-coenzyme A reductase (AHRD V1 **** O48624_TOBAC); contains Interpro domain(s) IPR004554 Hydroxymethylglutaryl-CoA reductase, class I, catalytic "	Hydroxy-methylglutaryl-coenzyme A reductase (AHRD V1 **** O48624_TOBAC); contains Interpro domain(s) IPR004554 Hydroxymethylglutaryl-CoA reductase, class I, catalytic	Q_03578	AT1G76490.1	69.76	0	HMG1, HMGR1, AtHMGR1 | hydroxy methylglutaryl CoA reductase 1 | chr1:28695801-28698206 FORWARD LENGTH=642	0	90.2	3-hydroxy-3-methylglutaryl-coenzyme A reductase 1	C:GO:0005778; C:GO:0005789; F:GO:0050661; C:GO:0016021; P:GO:0015936; P:GO:0055114; P:GO:0008299; F:GO:0004420; P:GO:0016126	C:peroxisomal membrane; C:endoplasmic reticulum membrane; F:NADP binding; C:integral component of membrane; P:coenzyme A metabolic process; P:oxidation-reduction process; P:isoprenoid biosynthetic process; F:hydroxymethylglutaryl-CoA reductase (NADPH) activity; P:sterol biosynthetic process	EC:1.1.1.34	Hydroxymethylglutaryl-CoA reductase (NADPH)	.				.
PGSC0003DMG400009063	ST4.03ch03:6876532-6877296	764	540.207	Sotub03g013870.1.1	99.32	6e-68	Solyc03g044000.1.1 evidence_code:10F1H1E1IEG genomic_reference:SL2.50ch03 gene_region:11762616-11763056 transcript_region:SL2.50ch03:11762616..11763056+ go_terms:GO:0003735,GO:0003723 functional_description:"Ribosomal protein L26 (AHRD V1 ***- A8HMG7_CHLRE); contains Interpro domain(s) IPR005756 Ribosomal protein L26, eukaryotic/archaeal "	Ribosomal protein L26 (AHRD V1 ***- A8HMG7_CHLRE); contains Interpro domain(s) IPR005756 Ribosomal protein L26, eukaryotic/archaeal	Q_09962	AT3G49910.1	84.25	9e-45	| Translation protein SH3-like family protein | chr3:18504311-18504751 FORWARD LENGTH=146	1.8e-48	72.85	60S ribosomal L26-1-like	F:GO:0003735; P:GO:0002181; P:GO:0042273; C:GO:0022625	F:structural constituent of ribosome; P:cytoplasmic translation; P:ribosomal large subunit biogenesis; C:cytosolic large ribosomal subunit	.		.				.
CUFF.1089	ST4.03ch01:68350160-68351065	905	537.89	Sotub01g028660.1.1	98.83	0	Solyc01g088510.2.1 genomic_reference:SL2.50ch01 gene_region:75045390-75049645 transcript_region:SL2.50ch01:75045390..75049645- go_terms:GO:0003924 functional_description:"Dynamin like protein (AHRD V1 ***- D3BTL7_POLPA); contains Interpro domain(s) IPR000375 Dynamin central region "	Dynamin like protein (AHRD V1 ***- D3BTL7_POLPA); contains Interpro domain(s) IPR000375 Dynamin central region	Q_08028	AT3G60190.1	83.25	0	ADL4, ADLP2, EDR3, DRP1E, ADL1E, DL1E | DYNAMIN-like 1E | chr3:22244367-22247651 REVERSE LENGTH=624	0	93.05	dynamin-related 1E-like	F:GO:0005525; F:GO:0003924	F:GTP binding; F:GTPase activity	EC:3.6.1.15	Nucleoside-triphosphate phosphatase	.				.
CUFF.4567	ST4.03ch03:51368570-51368854	284	534.203	Sotub03g023430.1.1	97.2	0	Solyc03g111640.2.1 genomic_reference:SL2.50ch03 gene_region:56321502-56328275 transcript_region:SL2.50ch03:56321502..56328275- go_terms:GO:0005515 functional_description:"Eukaryotic translation initiation factor 4 gamma 2 (Fragment) (AHRD V1 *--- A3KQB2_DANRE); contains Interpro domain(s) IPR003891 Initiation factor eIF-4 gamma, MA3 "	Eukaryotic translation initiation factor 4 gamma 2 (Fragment) (AHRD V1 *--- A3KQB2_DANRE); contains Interpro domain(s) IPR003891 Initiation factor eIF-4 gamma, MA3	Q_11795	AT5G63190.2	72.59	0	| MA3 domain-containing protein | chr5:25346145-25348563 FORWARD LENGTH=702	0	88.3	programmed cell death 4-like			.		.				.
PGSC0003DMG400033684	ST4.03ch03:48462311-48464791	1214	534.181	Sotub06g028460.1.1	98.72	4e-160	Solyc03g097900.2.1 genomic_reference:SL2.50ch03 gene_region:53729328-53731821 transcript_region:SL2.50ch03:53729328..53731821- go_terms:GO:0032183 functional_description:"40S ribosomal protein S1 (AHRD V1 ***- RS3A_LENED); contains Interpro domain(s) IPR001593 Ribosomal protein S3Ae "	40S ribosomal protein S1 (AHRD V1 ***- RS3A_LENED); contains Interpro domain(s) IPR001593 Ribosomal protein S3Ae	Q_16548	AT4G34670.1	87.21	2e-105	| Ribosomal protein S3Ae | chr4:16548724-16550222 FORWARD LENGTH=262	3e-118	98.55	40S ribosomal S3a	F:GO:0003735; C:GO:0022627; P:GO:0006412	F:structural constituent of ribosome; C:cytosolic small ribosomal subunit; P:translation	.		.				.
PGSC0003DMG400002860	ST4.03ch04:308813-311242	802	533.695	Sotub04g005340.1.1	99.44	7e-125	Solyc04g005680.2.1 genomic_reference:SL2.50ch04 gene_region:447068-450082 transcript_region:SL2.50ch04:447068..450082- go_terms:GO:0003735 functional_description:"Ribosomal protein (AHRD V1 ***- B3TM27_ELAGV); contains Interpro domain(s) IPR002942 RNA-binding S4 IPR018079 Ribosomal protein S4, conserved site IPR001912 Ribosomal protein S4 "	Ribosomal protein (AHRD V1 ***- B3TM27_ELAGV); contains Interpro domain(s) IPR002942 RNA-binding S4 IPR018079 Ribosomal protein S4, conserved site IPR001912 Ribosomal protein S4	Q_14850	AT5G39850.1	90.06	3e-92	| Ribosomal protein S4 | chr5:15950053-15951171 FORWARD LENGTH=197	1.9e-96	98.2	40S ribosomal S9-2-like	P:GO:0045903; F:GO:0003735; C:GO:0022627; F:GO:0019843; P:GO:0006412	P:positive regulation of translational fidelity; F:structural constituent of ribosome; C:cytosolic small ribosomal subunit; F:rRNA binding; P:translation	.		.				.
CUFF.3581	ST4.03ch03:2102634-2102805	171	531.318	Sotub03g007670.1.1	94.61	1e-148	Solyc03g006580.2.1 genomic_reference:SL2.50ch03 gene_region:1153790-1163207 transcript_region:SL2.50ch03:1153790..1163207+ go_terms:GO:0005515 functional_description:"Ran-binding proteins 9/10 homolog (AHRD V1 *--* RBP9X_DROME); contains Interpro domain(s) IPR019589 Ran binding protein, CRA domain "	Ran-binding proteins 9/10 homolog (AHRD V1 *--* RBP9X_DROME); contains Interpro domain(s) IPR019589 Ran binding protein, CRA domain	#N/A	AT1G61150.6	88.34	2e-100	| LisH and RanBPM domains containing protein | chr1:22542979-22544355 FORWARD LENGTH=226	5.1e-112	92.25	glucose-induced degradation 8 homolog			.		.				.
PGSC0003DMG400031127	ST4.03ch01:67139255-67140626	721	531.217	Sotub01g027520.1.1	91.67	6e-71	Solyc01g081600.2.1 genomic_reference:SL2.50ch01 gene_region:73302645-73303958 transcript_region:SL2.50ch01:73302645..73303958- go_terms:GO:0006869 functional_description:"Non-specific lipid-transfer protein (AHRD V1 ***- Q6E0V1_NICGL); contains Interpro domain(s) IPR013770 Plant lipid transfer protein and hydrophobic protein, helical "	Non-specific lipid-transfer protein (AHRD V1 ***- Q6E0V1_NICGL); contains Interpro domain(s) IPR013770 Plant lipid transfer protein and hydrophobic protein, helical	Q_04567	AT2G18370.1	41.96	2e-23	| Bifunctional inhibitor/lipid-transfer protein/seed storage 2S albumin superfamily protein | chr2:7980687-7981475 FORWARD LENGTH=116	4e-60	75.7	non-specific lipid-transfer 8-like	P:GO:0006869; F:GO:0008289	P:lipid transport; F:lipid binding	.		.				.
CUFF.1283	ST4.03ch01:73428920-73429082	162	521.247	Sotub01g033330.1.1	96.66	0	Solyc01g095890.2.1 genomic_reference:SL2.50ch01 gene_region:78775059-78787237 transcript_region:SL2.50ch01:78775059..78787237- go_terms:GO:0003677 functional_description:"Histone-lysine N-methyltransferase (AHRD V1 *-*- B3LSN4_YEAS1); contains Interpro domain(s) IPR001214 SET "	Histone-lysine N-methyltransferase (AHRD V1 *-*- B3LSN4_YEAS1); contains Interpro domain(s) IPR001214 SET	#N/A	AT4G27910.1	50	0	ATX4, SDG16 | SET domain protein 16 | chr4:13894694-13900256 FORWARD LENGTH=1027	0	88.85	histone-lysine N-methyltransferase ATX4 isoform X2			.		.				.
CUFF.923	ST4.03ch01:65293645-65293842	197	517.076	Sotub01g025800.1.1	95.24	6e-22	Solyc01g087630.1.1 evidence_code:10F0H1E0IEG genomic_reference:SL2.50ch01 gene_region:74342980-74344371 transcript_region:SL2.50ch01:74342980..74344371- functional_description:"Dihydroflavonol-4-reductase (AHRD V1 *-*- B6TPA7_MAIZE)"	Dihydroflavonol-4-reductase (AHRD V1 *-*- B6TPA7_MAIZE)	Q_06095	AT5G19440.1	54.35	1e-96	| NAD(P)-binding Rossmann-fold superfamily protein | chr5:6556493-6558123 FORWARD LENGTH=326	8.6e-187	84.25	cinnamoyl- reductase 1-like	F:GO:0050662; F:GO:0003824	F:coenzyme binding; F:catalytic activity	.		.				.
PGSC0003DMG401025083	ST4.03ch04:61090756-61091577	821	513.961	Sotub04g026540.1.1	97.87	0	Solyc04g071890.2.1 genomic_reference:SL2.50ch04 gene_region:56506704-56508808 transcript_region:SL2.50ch04:56506704..56508808+ go_terms:GO:0004601 functional_description:"Peroxidase 4 (AHRD V1 **** B7UCP4_LITCN); contains Interpro domain(s) IPR002016 Haem peroxidase, plant/fungal/bacterial "	Peroxidase 4 (AHRD V1 **** B7UCP4_LITCN); contains Interpro domain(s) IPR002016 Haem peroxidase, plant/fungal/bacterial	Q_12436	AT1G71695.1	65.41	2e-114	| Peroxidase superfamily protein | chr1:26964359-26966557 FORWARD LENGTH=358	1.9e-176	88.9	peroxidase 12-like	F:GO:0004601; P:GO:0006979; F:GO:0046872; P:GO:0098869; P:GO:0009664; P:GO:0055114; C:GO:0005576; C:GO:0009505; F:GO:0020037; P:GO:0042744	F:peroxidase activity; P:response to oxidative stress; F:metal ion binding; P:cellular oxidant detoxification; P:plant-type cell wall organization; P:oxidation-reduction process; C:extracellular region; C:plant-type cell wall; F:heme binding; P:hydrogen peroxide catabolic process	EC:1.11.1.7	Peroxidase	.				.
CUFF.1311	ST4.03ch01:73641611-73642065	454	513.943	Sotub03g010980.1.1	94.16	0	Solyc03g053100.2.1 genomic_reference:SL2.50ch03 gene_region:20165903-20176906 transcript_region:SL2.50ch03:20165903..20176906+ functional_description:"Kinesin like protein (AHRD V1 ***- Q9SVI8_ARATH)"	Kinesin like protein (AHRD V1 ***- Q9SVI8_ARATH)	Q_06419	AT3G12020.1	50.78	6e-105	| P-loop containing nucleoside triphosphate hydrolases superfamily protein | chr3:3827016-3834146 FORWARD LENGTH=965	2e-250	87.45	kinesin KIN- chloroplastic isoform X2	F:GO:0016887; F:GO:0005524; F:GO:0003777; C:GO:0005871; P:GO:0007018; C:GO:0005874; F:GO:0008017	F:ATPase activity; F:ATP binding; F:microtubule motor activity; C:kinesin complex; P:microtubule-based movement; C:microtubule; F:microtubule binding	EC:3.6.1.3; EC:3.6.1.15	Adenosinetriphosphatase; Nucleoside-triphosphate phosphatase	.				.
CUFF.2685	ST4.03ch02:28652788-28834248	291	512.78	Sotub02g015930.1.1	92.49	3e-114	Solyc02g069730.2.1 genomic_reference:SL2.50ch02 gene_region:34122815-34124375 transcript_region:SL2.50ch02:34122815..34124375+ functional_description:"UPF0497 membrane protein 15 (AHRD V1 ***- U497F_RICCO); contains Interpro domain(s) IPR006459 Uncharacterised protein family UPF0497, trans-membrane plant subgroup "	UPF0497 membrane protein 15 (AHRD V1 ***- U497F_RICCO); contains Interpro domain(s) IPR006459 Uncharacterised protein family UPF0497, trans-membrane plant subgroup	Q_10798	AT4G20390.1	56.07	4e-52	| Uncharacterised protein family (UPF0497) | chr4:11007068-11007869 FORWARD LENGTH=197	8.8e-110	81.35	CASP 1B2	C:GO:0016021; C:GO:0005886	C:integral component of membrane; C:plasma membrane	.		.				.
PGSC0003DMG400005992	ST4.03ch04:1998680-1999375	695	512.369	Sotub04g006120.1.1	91.67	6e-106	Solyc04g007580.1.1 evidence_code:10F1H0E1IEG genomic_reference:SL2.50ch04 gene_region:1262092-1262586 transcript_region:SL2.50ch04:1262092..1262586+ functional_description:"cDNA clone J100026I16 full insert sequence (AHRD V1 **-- B7FA06_ORYSJ)"	cDNA clone J100026I16 full insert sequence (AHRD V1 **-- B7FA06_ORYSJ)	#N/A	AT3G03280.1	38.69	7e-25	| unknown protein; FUNCTIONS IN: molecular_function unknown; INVOLVED IN: N-terminal protein myristoylation; LOCATED IN: cellular_component unknown; BEST Arabidopsis thaliana protein match is: unknown protein (TAIR:AT5G17350.1); Has 137 Blast hits to 137 proteins in 11 species: Archae - 0; Bacteria - 0; Metazoa - 0; Fungi - 0; Plants - 137; Viruses - 0; Other Eukaryotes - 0 (source: NCBI BLink). …	8e-88	79.1	24863831XP_006360425.1 PREDICTED: uncharacterized protein LOC102583797			.		.				.
CUFF.1763	ST4.03ch01:81977549-81977903	354	511.585	Sotub06g027040.1.1	92.48	0	Solyc01g007340.2.1 genomic_reference:SL2.50ch01 gene_region:1854314-1856231 transcript_region:SL2.50ch01:1854314..1856231+ go_terms:GO:0009317,GO:0016874 functional_description:"Acetyl-coenzyme A carboxylase carboxyl transferase subunit beta (AHRD V1 ***- ACCD_EPIVI); contains Interpro domain(s) IPR000438 Acetyl-CoA carboxylase carboxyl transferase, beta subunit "	Acetyl-coenzyme A carboxylase carboxyl transferase subunit beta (AHRD V1 ***- ACCD_EPIVI); contains Interpro domain(s) IPR000438 Acetyl-CoA carboxylase carboxyl transferase, beta subunit	Q_00611	ATCG00500.1	57.24	6e-124	ACCD | acetyl-CoA carboxylase carboxyl transferase subunit beta | chrC:57075-58541 FORWARD LENGTH=488	1.3e-225	89.05	acetyl- carboxylase carboxyltransferase beta subunit (chloroplast)	C:GO:0009570; F:GO:0005524; P:GO:2001295; F:GO:0008270; F:GO:0003989; C:GO:0009575; F:GO:0016740; P:GO:0006633; C:GO:0009317	C:chloroplast stroma; F:ATP binding; P:malonyl-CoA biosynthetic process; F:zinc ion binding; F:acetyl-CoA carboxylase activity; C:chromoplast stroma; F:transferase activity; P:fatty acid biosynthetic process; C:acetyl-CoA carboxylase complex	EC:6.4.1.2	Acetyl-CoA carboxylase	.				.
CUFF.6173	ST4.03ch04:61975735-61976047	312	510.214	Sotub04g022330.1.1	94.55	1e-99	Solyc04g054370.1.1 evidence_code:10F0H0E1IEG genomic_reference:SL2.50ch04 gene_region:51515152-51515649 transcript_region:SL2.50ch04:51515152..51515649- go_terms:GO:0008270 functional_description:"RING finger protein 13 (AHRD V1 *-*- B5X4J4_SALSA); contains Interpro domain(s) IPR018957 Zinc finger, C3HC4 RING-type "	RING finger protein 13 (AHRD V1 *-*- B5X4J4_SALSA); contains Interpro domain(s) IPR018957 Zinc finger, C3HC4 RING-type	Q_16352	AT3G61460.1	42.68	1e-15	BRH1 | brassinosteroid-responsive RING-H2 | chr3:22741701-22742213 REVERSE LENGTH=170	1.9e-89	80.05	probable E3 ubiquitin- ligase XERICO	F:GO:0008270; F:GO:0061630; P:GO:0043161; C:GO:0016021	F:zinc ion binding; F:ubiquitin protein ligase activity; P:proteasome-mediated ubiquitin-dependent protein catabolic process; C:integral component of membrane	.		.				.
CUFF.5292	ST4.03ch04:7024519-7028208	962	508.755	Sotub04g010190.1.1	97.32	1e-93	Solyc04g011430.2.1 genomic_reference:SL2.50ch04 gene_region:3885139-3888726 transcript_region:SL2.50ch04:3885139..3888726- go_terms:GO:0004842 functional_description:"Ubiquitin-conjugating enzyme 13 E2 (AHRD V1 **** D8QMV8_SELML); contains Interpro domain(s) IPR000608 Ubiquitin-conjugating enzyme, E2 "	Ubiquitin-conjugating enzyme 13 E2 (AHRD V1 **** D8QMV8_SELML); contains Interpro domain(s) IPR000608 Ubiquitin-conjugating enzyme, E2	Q_08314	AT5G59300.1	87.42	6e-74	UBC7, ATUBC7 | ubiquitin carrier protein 7 | chr5:23919868-23921304 REVERSE LENGTH=203	2.1e-77	89.6	ubiquitin-conjugating enzyme E2 7-like	F:GO:0005524; F:GO:0061630; F:GO:0031625; C:GO:0005737; C:GO:0016021; P:GO:0016567	F:ATP binding; F:ubiquitin protein ligase activity; F:ubiquitin protein ligase binding; C:cytoplasm; C:integral component of membrane; P:protein ubiquitination	.		.				.
PGSC0003DMG400027750	ST4.03ch04:7034955-7037871	2252	508.572	Sotub04g010180.1.1	99.03	0	Solyc04g011440.2.1 genomic_reference:SL2.50ch04 gene_region:3894918-3898067 transcript_region:SL2.50ch04:3894918..3898067+ go_terms:GO:0051082 functional_description:"heat shock protein (AHRD V1 ***- B2D2G5_CAPSN); contains Interpro domain(s) IPR013126 Heat shock protein 70 "	heat shock protein (AHRD V1 ***- B2D2G5_CAPSN); contains Interpro domain(s) IPR013126 Heat shock protein 70	Q_03601	AT5G02500.1	93.2	0	HSC70-1, HSP70-1, AT-HSC70-1, HSC70 | heat shock cognate protein 70-1 | chr5:554055-556334 REVERSE LENGTH=651	0	92.15	heat shock cognate 70 kDa 2-like	F:GO:0005524	F:ATP binding	.		.			VAS interactome	.
CUFF.4303	ST4.03ch03:45175031-45175267	236	505.052	Sotub03g013400.1.1	98.69	0	Solyc03g083440.2.1 genomic_reference:SL2.50ch03 gene_region:46882015-46893435 transcript_region:SL2.50ch03:46882015..46893435+ go_terms:GO:0005515,GO:0016040 functional_description:"Glutamate synthase (AHRD V1 **** C1E4G5_9CHLO); contains Interpro domain(s) IPR012220 Glutamate synthase, eukaryotic IPR006005 Glutamate synthase, NADH/NADPH, small subunit 1 "	Glutamate synthase (AHRD V1 **** C1E4G5_9CHLO); contains Interpro domain(s) IPR012220 Glutamate synthase, eukaryotic IPR006005 Glutamate synthase, NADH/NADPH, small subunit 1	Q_16076	AT5G53460.3	85.75	0	GLT1 | NADH-dependent glutamate synthase 1 | chr5:21700518-21709629 FORWARD LENGTH=2208	0	88.8	glutamate synthase 1 [NADH] chloroplastic isoform X1	C:GO:0009570; F:GO:0010181; P:GO:0046686; P:GO:0048589; P:GO:0009735; P:GO:0097054; P:GO:0042128; F:GO:0005506; F:GO:0016040; F:GO:0050660; C:GO:0005739; C:GO:0005829; F:GO:0051538; P:GO:0019676; P:GO:0055114	C:chloroplast stroma; F:FMN binding; P:response to cadmium ion; P:developmental growth; P:response to cytokinin; P:L-glutamate biosynthetic process; P:nitrate assimilation; F:iron ion binding; F:glutamate synthase (NADH) activity; F:flavin adenine dinucleotide binding; C:mitochondrion; C:cytosol; F:3 iron, 4 sulfur cluster binding; P:ammonia assimilation cycle; P:oxidation-reduction process	EC:1.4.1.14	Glutamate synthase (NADH)	.				.
CUFF.2661	ST4.03ch02:29854957-29855183	226	497.493	Sotub02g017000.1.1	84.86	0	Solyc02g070620.2.1 genomic_reference:SL2.50ch02 gene_region:34901450-34903246 transcript_region:SL2.50ch02:34901450..34903246+ functional_description:"F-box family protein (AHRD V1 ***- B9GFB6_POPTR); contains Interpro domain(s) IPR001810 Cyclin-like F-box "	F-box family protein (AHRD V1 ***- B9GFB6_POPTR); contains Interpro domain(s) IPR001810 Cyclin-like F-box	Q_02818	AT3G23880.1	27.7	3e-19	| F-box and associated interaction domains-containing protein | chr3:8622061-8623155 REVERSE LENGTH=364	3.9e-192	79.75	F-box kelch-repeat At3g23880-like	F:GO:0004842; P:GO:0031146; C:GO:0019005; P:GO:0016567	F:ubiquitin-protein transferase activity; P:SCF-dependent proteasomal ubiquitin-dependent protein catabolic process; C:SCF ubiquitin ligase complex; P:protein ubiquitination	.		.				.
CUFF.3459	ST4.03ch02:48031544-48031797	253	497.232	Sotub02g037410.1.1	100	1e-43	Solyc02g094220.1.1 evidence_code:10F1H1E1IEG genomic_reference:SL2.50ch02 gene_region:49395545-49395754 transcript_region:SL2.50ch02:49395545..49395754+ functional_description:"Os02g0508100 protein (Fragment) (AHRD V1 ***- Q0E0Z9_ORYSJ)"	Os02g0508100 protein (Fragment) (AHRD V1 ***- Q0E0Z9_ORYSJ)	#N/A	AT3G27030.1	75.36	8e-28	| unknown protein; FUNCTIONS IN: molecular_function unknown; INVOLVED IN: biological_process unknown; LOCATED IN: endomembrane system; CONTAINS InterPro DOMAIN/s: Protein of unknown function DUF3339 (InterPro:IPR021775); BEST Arabidopsis thaliana protein match is: Protein of unknown function (DUF 3339) (TAIR:AT5G40970.1); Has 538 Blast hits to 271 proteins in 16 species: Archae - 0; Bacteria - 0;…	6.3e-31	96.55	14553122XP_004231770.1 PREDICTED: uncharacterized protein LOC101265785 [Solanum lycopersicum] XP_015063295.1 PREDICTED: uncharacterized protein LOC107008675	C:GO:0016021	C:integral component of membrane	.		.				.
PGSC0003DMG400007259	ST4.03ch04:50280466-50281083	617	495.122	Sotub04g020430.1.1	94.29	4e-66	Solyc04g056350.1.1 evidence_code:10F1H1E1IEG genomic_reference:SL2.50ch04 gene_region:53261172-53261489 transcript_region:SL2.50ch04:53261172..53261489+ go_terms:GO:0003700 functional_description:"Zinc finger family protein (AHRD V1 ***- D7KZL2_ARALY)"	Zinc finger family protein (AHRD V1 ***- D7KZL2_ARALY)	Q_12319	AT3G02790.1	69.52	5e-41	| zinc finger (C2H2 type) family protein | chr3:604926-605243 FORWARD LENGTH=105	4e-53	93.85	71432066NP_001274991.1 uncharacterized protein LOC102577744 [Solanum tuberosum] ABA46781.1 unknown [Solanum tuberosum] ABB29930.1 unknown			.		.				.
PGSC0003DMG400031166	ST4.03ch01:69049966-69051659	981	493.521	Sotub01g029210.1.1	99.32	1e-101	Solyc01g089970.2.1 genomic_reference:SL2.50ch01 gene_region:75448922-75450433 transcript_region:SL2.50ch01:75448922..75450433+ go_terms:GO:0006241 functional_description:"Nucleoside diphosphate kinase (AHRD V1 ***- Q3Y5A4_SOLCH); contains Interpro domain(s) IPR001564 Nucleoside diphosphate kinase, core "	Nucleoside diphosphate kinase (AHRD V1 ***- Q3Y5A4_SOLCH); contains Interpro domain(s) IPR001564 Nucleoside diphosphate kinase, core	Q_14475	AT4G09320.1	81.76	1e-68	NDPK1 | Nucleoside diphosphate kinase family protein | chr4:5923424-5924366 FORWARD LENGTH=169	5.1e-78	96.15	nucleoside diphosphate kinase 1-like	F:GO:0005524; P:GO:0006228; F:GO:0046872; P:GO:0006241; P:GO:0006183; P:GO:0006165; F:GO:0004550; C:GO:0005622	F:ATP binding; P:UTP biosynthetic process; F:metal ion binding; P:CTP biosynthetic process; P:GTP biosynthetic process; P:nucleoside diphosphate phosphorylation; F:nucleoside diphosphate kinase activity; C:intracellular	EC:2.7.4.6	Nucleoside-diphosphate kinase	.				.
PGSC0003DMG400016448	ST4.03ch02:36429040-36432854	1182	492.817	Sotub02g023800.1.1	95.79	0	Solyc02g080630.2.1 genomic_reference:SL2.50ch02 gene_region:39392539-39397791 transcript_region:SL2.50ch02:39392539..39397791- go_terms:GO:0046872 functional_description:"Lactoylglutathione lyase (AHRD V1 ***- D2D330_GOSHI); contains Interpro domain(s) IPR004361 Glyoxalase I "	Lactoylglutathione lyase (AHRD V1 ***- D2D330_GOSHI); contains Interpro domain(s) IPR004361 Glyoxalase I	Q_06443	AT1G11840.6	80.75	3e-127	GLX1 | glyoxalase I homolog | chr1:3995928-3997518 FORWARD LENGTH=322	5.6e-152	95.6	lactoylglutathione lyase	F:GO:0046872; F:GO:0004462	F:metal ion binding; F:lactoylglutathione lyase activity	EC:4.4.1.5	Lactoylglutathione lyase	.				.
PGSC0003DMG400002791	ST4.03ch01:78404821-78405571	750	488.646	Sotub01g038560.1.1	98.6	3e-86	Solyc01g100750.2.1 genomic_reference:SL2.50ch01 gene_region:82469890-82470635 transcript_region:SL2.50ch01:82469890..82470635+ go_terms:GO:0005515 functional_description:"Susceptibility homeodomain transcription factor (Fragment) (AHRD V1 *-*- Q8SAA7_ORYSA); contains Interpro domain(s) IPR007493 Protein of unknown function DUF538 "	Susceptibility homeodomain transcription factor (Fragment) (AHRD V1 *-*- Q8SAA7_ORYSA); contains Interpro domain(s) IPR007493 Protein of unknown function DUF538	#N/A	AT1G56580.1	64.34	5e-39	SVB | Protein of unknown function, DUF538 | chr1:21198402-21198902 REVERSE LENGTH=166	7.2e-65	82.7	24852676XP_006344787.1 PREDICTED: uncharacterized protein LOC102587682			.		Cell differentiation	SVB*			.
CUFF.4265	ST4.03ch03:44163187-44169360	178	488.14	Sotub03g012150.1.1	98.67	0	Solyc03g007590.2.1 genomic_reference:SL2.50ch03 gene_region:2133379-2141839 transcript_region:SL2.50ch03:2133379..2141839- functional_description:"Unknown Protein (AHRD V1)"	Unknown Protein (AHRD V1)	#N/A	AT3G49140.1	46.25	2e-81	| Pentatricopeptide repeat (PPR) superfamily protein | chr3:18212187-18215557 REVERSE LENGTH=499	1.3e-178	80.55	72034490XP_015158592.1 PREDICTED: uncharacterized protein At3g49140-like isoform X2	F:GO:0010181; F:GO:0016491; P:GO:0055114	F:FMN binding; F:oxidoreductase activity; P:oxidation-reduction process	.		.				.
CUFF.1168	ST4.03ch01:70535570-70536002	432	487.943	Sotub05g023380.1.1	99.34	1e-103	Solyc01g091220.2.1 genomic_reference:SL2.50ch01 gene_region:76658791-76661150 transcript_region:SL2.50ch01:76658791..76661150- go_terms:GO:0003735,GO:0070181 functional_description:"40S ribosomal protein S13 (AHRD V1 ***- D7LRU2_ARALY); contains Interpro domain(s) IPR000589 Ribosomal protein S15 "	40S ribosomal protein S13 (AHRD V1 ***- D7LRU2_ARALY); contains Interpro domain(s) IPR000589 Ribosomal protein S15	#N/A	AT4G00100.1	94.04	4e-78	ATRPS13A, RPS13, PFL2, RPS13A | ribosomal protein S13A | chr4:37172-38123 FORWARD LENGTH=151	2.7e-79	98.3	40S ribosomal S13-like	F:GO:0003735; C:GO:0022627; C:GO:0005730; F:GO:0070181; P:GO:0006412	F:structural constituent of ribosome; C:cytosolic small ribosomal subunit; C:nucleolus; F:small ribosomal subunit rRNA binding; P:translation	.		.				.
PGSC0003DMG401004023	ST4.03ch02:43886376-43889920	1710	484.22	Sotub02g032020.1.1	97.68	0	Solyc02g090820.2.1 genomic_reference:SL2.50ch02 gene_region:46880125-46883382 transcript_region:SL2.50ch02:46880125..46883382- go_terms:GO:0003677,GO:0016564 functional_description:"Heat stress transcription factor (AHRD V1 **** D4QAU8_CARPA); contains Interpro domain(s) IPR000232 Heat shock factor (HSF)-type, DNA-binding "	Heat stress transcription factor (AHRD V1 **** D4QAU8_CARPA); contains Interpro domain(s) IPR000232 Heat shock factor (HSF)-type, DNA-binding	Q_04772	AT4G36990.1	49.03	3e-65	HSF4, HSFB1, AT-HSFB1, ATHSF4 | heat shock factor 4 | chr4:17440660-17441706 FORWARD LENGTH=284	1.7e-144	73	heat shock factor HSF24	C:GO:0005634; F:GO:0003700; P:GO:0045892; P:GO:0006351; F:GO:0043565	C:nucleus; F:transcription factor activity, sequence-specific DNA binding; P:negative regulation of transcription, DNA-templated; P:transcription, DNA-templated; F:sequence-specific DNA binding	.		Stress - heat shock protein/factor	HSTF*			.
PGSC0003DMG400001786	ST4.03ch01:67587321-67589395	1360	482.339	Sotub01g027960.1.1	90.43	0	Solyc01g081210.2.1 genomic_reference:SL2.50ch01 gene_region:73006448-73008180 transcript_region:SL2.50ch01:73006448..73008180- functional_description:"F-box/kelch-repeat protein At1g22040 (AHRD V1 ***- FBK8_ARATH); contains Interpro domain(s) IPR015915 Kelch-type beta propeller "	F-box/kelch-repeat protein At1g22040 (AHRD V1 ***- FBK8_ARATH); contains Interpro domain(s) IPR015915 Kelch-type beta propeller	#N/A	AT1G31350.1	42.49	3e-72	KUF1 | KAR-UP F-box 1 | chr1:11221519-11222706 REVERSE LENGTH=395	1.7e-189	65.35	F-box kelch-repeat SKIP25-like	F:GO:0004842; C:GO:0031463; P:GO:0016567	F:ubiquitin-protein transferase activity; C:Cul3-RING ubiquitin ligase complex; P:protein ubiquitination	.		.				.
CUFF.849	ST4.03ch01:63597047-63597227	180	481.459	Sotub01g024480.1.1	86.9	0	Solyc01g068460.2.1 genomic_reference:SL2.50ch01 gene_region:70091158-70094189 transcript_region:SL2.50ch01:70091158..70094189- functional_description:"Pathogen-induced calmodulin-binding protein (Fragment) (AHRD V1 *-*- Q8H6W8_PHAVU); contains Interpro domain(s) IPR012417 Calmodulin-binding, plant "	Pathogen-induced calmodulin-binding protein (Fragment) (AHRD V1 *-*- Q8H6W8_PHAVU); contains Interpro domain(s) IPR012417 Calmodulin-binding, plant	Q_04806	AT2G38800.1	28.64	3e-22	| Plant calmodulin-binding protein-related | chr2:16216999-16218837 FORWARD LENGTH=612	6.5e-256	54.05	Plant calmodulin-binding - isoform 1 [Theobroma cacao] Plant calmodulin-binding - isoform 1 [Theobroma cacao] Plant calmodulin-binding - isoform 1 [Theobroma cacao] Plant calmodulin-binding - isoform 1	F:GO:0005516	F:calmodulin binding	.		.				.
PGSC0003DMG400003291	ST4.03ch01:74357108-74359338	640	478.525	Sotub01g034090.1.1	99.15	5e-79	Solyc01g096580.2.1 genomic_reference:SL2.50ch01 gene_region:79412855-79415018 transcript_region:SL2.50ch01:79412855..79415018- go_terms:GO:0005840,GO:0015935 functional_description:"30S ribosomal protein S10 (AHRD V1 ***- RS10_CAMFF); contains Interpro domain(s) IPR005729 Ribosomal protein S10, eukaryotic/archaeal "	30S ribosomal protein S10 (AHRD V1 ***- RS10_CAMFF); contains Interpro domain(s) IPR005729 Ribosomal protein S10, eukaryotic/archaeal	#N/A	AT3G47370.3	93.16	2e-58	| Ribosomal protein S10p/S20e family protein | chr3:17453671-17454437 REVERSE LENGTH=122	7.1e-59	97.9	40S ribosomal S20-2-like	F:GO:0003723; F:GO:0003735; C:GO:0022627; P:GO:0006412	F:RNA binding; F:structural constituent of ribosome; C:cytosolic small ribosomal subunit; P:translation	.		.				.
CUFF.1050	ST4.03ch01:67758169-67758530	361	476.996	Sotub01g028130.1.1	93.53	0	Solyc01g081010.2.1 genomic_reference:SL2.50ch01 gene_region:72829845-72833676 transcript_region:SL2.50ch01:72829845..72833676- go_terms:GO:0005525,GO:0003924 functional_description:"Nucleolar GTP-binding protein (AHRD V1 **** A8I0Z4_CHLRE); contains Interpro domain(s) IPR012973 NOG, C-terminal "	Nucleolar GTP-binding protein (AHRD V1 **** A8I0Z4_CHLRE); contains Interpro domain(s) IPR012973 NOG, C-terminal	Q_06694	AT1G50920.1	68.18	0	| Nucleolar GTP-binding protein | chr1:18870555-18872570 FORWARD LENGTH=671	5.4e-279	78.3	nucleolar GTP-binding 1-like	F:GO:0005525; P:GO:0042254; C:GO:0005730	F:GTP binding; P:ribosome biogenesis; C:nucleolus	.		.				.
CUFF.690	ST4.03ch01:58845761-58845924	163	476.336	Sotub01g021490.1.1	94.38	0	Solyc01g067490.2.1 genomic_reference:SL2.50ch01 gene_region:68580146-68595715 transcript_region:SL2.50ch01:68580146..68595715- go_terms:GO:0005488 functional_description:"Anaphase-promoting complex subunit 7 (AHRD V1 **-- C0H9K6_SALSA); contains Interpro domain(s) IPR011990 Tetratricopeptide-like helical "	Anaphase-promoting complex subunit 7 (AHRD V1 **-- C0H9K6_SALSA); contains Interpro domain(s) IPR011990 Tetratricopeptide-like helical	#N/A	AT2G39090.1	73.78	0	APC7, AtAPC7 | tetratricopeptide repeat (TPR)-containing protein | chr2:16312771-16317233 REVERSE LENGTH=558	1.6e-273	86	anaphase-promoting complex subunit 7			.		.				.
CUFF.4959	ST4.03ch03:60065388-60065793	405	475.997	Sotub03g036420.1.1	86.03	0	Solyc03g120560.2.1 genomic_reference:SL2.50ch03 gene_region:62982413-62984999 transcript_region:SL2.50ch03:62982413..62984999+ go_terms:GO:0016020 functional_description:"Proton-dependent oligopeptide transport family protein (AHRD V1 **-- D7KIP6_ARALY); contains Interpro domain(s) IPR000109 TGF-beta receptor, type I/II extracellular region "	Proton-dependent oligopeptide transport family protein (AHRD V1 **-- D7KIP6_ARALY); contains Interpro domain(s) IPR000109 TGF-beta receptor, type I/II extracellular region	#N/A	AT1G52190.1	59.13	0	| Major facilitator superfamily protein | chr1:19434671-19438673 FORWARD LENGTH=607	0	89.4	NRT1 PTR FAMILY -like	P:GO:0006857; C:GO:0016021; F:GO:0005215	P:oligopeptide transport; C:integral component of membrane; F:transporter activity	.		.				.
CUFF.3164	ST4.03ch02:42843146-42843450	304	472.821	Sotub02g032080.1.1	94.93	0	Solyc02g090760.2.1 genomic_reference:SL2.50ch02 gene_region:46848209-46856961 transcript_region:SL2.50ch02:46848209..46856961+ functional_description:"Os03g0395600 protein (Fragment) (AHRD V1 *-*- Q0DRD1_ORYSJ)"	Os03g0395600 protein (Fragment) (AHRD V1 *-*- Q0DRD1_ORYSJ)	Q_07972	AT3G50370.1	39.55	0	| unknown protein; FUNCTIONS IN: molecular_function unknown; INVOLVED IN: biological_process unknown; LOCATED IN: cellular_component unknown; EXPRESSED IN: 26 plant structures; EXPRESSED DURING: 15 growth stages; Has 27734 Blast hits to 16708 proteins in 1259 species: Archae - 81; Bacteria - 3434; Metazoa - 10876; Fungi - 2514; Plants - 987; Viruses - 212; Other Eukaryotes - 9630 (source: NCBI BL…	0	72.15	43876627XP_010316143.1 PREDICTED: uncharacterized protein LOC101252655 isoform X1			.		.				.
CUFF.2204	ST4.03ch02:11059524-11059680	156	471.187	Sotub02g009110.1.1	97.44	0	Solyc02g021240.2.1 genomic_reference:SL2.50ch02 gene_region:13003495-13017750 transcript_region:SL2.50ch02:13003495..13017750+ go_terms:GO:0042936 functional_description:"Peptide transporter (AHRD V1 **-* A6YJX4_9MAGN); contains Interpro domain(s) IPR000109 TGF-beta receptor, type I/II extracellular region "	Peptide transporter (AHRD V1 **-* A6YJX4_9MAGN); contains Interpro domain(s) IPR000109 TGF-beta receptor, type I/II extracellular region	Q_06200	AT2G02040.1	76.29	0	ATPTR2-B, NTR1, PTR2-B, PTR2, ATPTR2 | peptide transporter 2 | chr2:487542-489707 FORWARD LENGTH=585	0	91.5	NRT1 PTR FAMILY -like	P:GO:0006857; C:GO:0016021; F:GO:0005215	P:oligopeptide transport; C:integral component of membrane; F:transporter activity	.		.				.
PGSC0003DMG400018641	ST4.03ch01:88126156-88127569	1413	470.868	Sotub01g049220.1.1	97.21	0	Solyc01g111830.2.1 genomic_reference:SL2.50ch01 gene_region:89755518-89756913 transcript_region:SL2.50ch01:89755518..89756913- go_terms:GO:0003838 functional_description:"24-sterol C-methyltransferase (AHRD V1 **** B0FDL7_GOSHI); contains Interpro domain(s) IPR013705 Sterol methyltransferase C-terminal "	24-sterol C-methyltransferase (AHRD V1 **** B0FDL7_GOSHI); contains Interpro domain(s) IPR013705 Sterol methyltransferase C-terminal	Q_16172	AT1G20330.1	81.69	6e-174	SMT2, CVP1, FRL1 | sterol methyltransferase 2 | chr1:7038968-7040053 REVERSE LENGTH=361	7.6e-205	91.4	24-methylenesterol C-methyltransferase 2-like	C:GO:0005737; P:GO:0006694; F:GO:0008757; P:GO:0032259	C:cytoplasm; P:steroid biosynthetic process; F:S-adenosylmethionine-dependent methyltransferase activity; P:methylation	.		.				.
CUFF.2762	ST4.03ch02:32186846-32187078	150	469.539	Sotub02g019430.1.1	93.44	0	Solyc02g076840.2.1 genomic_reference:SL2.50ch02 gene_region:36537398-36546762 transcript_region:SL2.50ch02:36537398..36546762+ functional_description:"Wiskott-Aldrich syndrome protein family member 2 (AHRD V1 *--- WASF2_MOUSE)"	Wiskott-Aldrich syndrome protein family member 2 (AHRD V1 *--- WASF2_MOUSE)	Q_05202	AT2G34150.2	48.47	9e-65	WAVE1 | SCAR family protein | chr2:14419432-14423259 REVERSE LENGTH=821	0	86.15	SCAR1 isoform X1	C:GO:0005856; P:GO:0030036	C:cytoskeleton; P:actin cytoskeleton organization	.		.				.
CUFF.4272	ST4.03ch03:44335016-44335324	308	468.217	Sotub08g021690.1.1	64.52	1e-25	Solyc07g009480.1.1 evidence_code:10F0H1E0IEG genomic_reference:SL2.50ch07 gene_region:4591759-4592085 transcript_region:SL2.50ch07:4591759..4592085- functional_description:"Retroelement pol polyprotein-like (AHRD V1 ***- Q9LVQ2_ARATH)"	Retroelement pol polyprotein-like (AHRD V1 ***- Q9LVQ2_ARATH)	Q_10512	AT4G23160.1	41.23	1e-64	CRK8 | cysteine-rich RLK (RECEPTOR-like protein kinase) 8 | chr4:12129485-12134086 FORWARD LENGTH=1262	8.1e-121	76.55	uncharacterized mitochondrial g00810-like			.		.				.
CUFF.4673	ST4.03ch03:54074717-54074927	210	466.396	Sotub03g027500.1.1	96.34	0	Solyc03g114140.2.1 genomic_reference:SL2.50ch03 gene_region:58204901-58210600 transcript_region:SL2.50ch03:58204901..58210600- go_terms:GO:0003676 functional_description:"Rna-dependent RNA polymerase (AHRD V1 ***- B9IEP4_POPTR); contains Interpro domain(s) IPR007855 RNA-dependent RNA polymerase, eukaryotic-type "	Rna-dependent RNA polymerase (AHRD V1 ***- B9IEP4_POPTR); contains Interpro domain(s) IPR007855 RNA-dependent RNA polymerase, eukaryotic-type	Q_09548	AT4G11130.1	58.78	0	RDR2, SMD1 | RNA-dependent RNA polymerase 2 | chr4:6780522-6784390 FORWARD LENGTH=1133	0	83.4	RNA-dependent RNA polymerase 2	F:GO:0000166; F:GO:0003676; P:GO:0010495; P:GO:0070919; F:GO:0003968; P:GO:0001172; P:GO:0007267; C:GO:0005730; P:GO:0030422; P:GO:0050832	F:nucleotide binding; F:nucleic acid binding; P:long-distance posttranscriptional gene silencing; P:production of siRNA involved in chromatin silencing by small RNA; F:RNA-directed 5'-3' RNA polymerase activity; P:transcription, RNA-templated; P:cell-cell signaling; C:nucleolus; P:production of siRNA involved in RNA interference; P:defense response to fungus	EC:2.7.7.48	RNA-directed RNA polymerase	.				.
CUFF.3023	ST4.03ch02:39606876-39607078	202	465.392	Sotub01g036180.1.1	72.73	5e-07	Solyc02g084100.1.1 evidence_code:10F0H0E0IEG genomic_reference:SL2.50ch02 gene_region:41869009-41875463 transcript_region:SL2.50ch02:41869009..41875463- functional_description:"Unknown Protein (AHRD V1)"	Unknown Protein (AHRD V1)	Q_02572	AT3G18610.1	24.14	4e-24	PARLL1, ATNUC-L2, NUC-L2 | nucleolin like 2 | chr3:6404270-6407822 REVERSE LENGTH=636	6.1e-48	48.8	LPXTG-motif cell wall anchor domain	P:GO:0005975; F:GO:0005518; C:GO:0005618; C:GO:0016020; C:GO:0016021; P:GO:0007155; F:GO:0004553; C:GO:0005730; C:GO:0005654	P:carbohydrate metabolic process; F:collagen binding; C:cell wall; C:membrane; C:integral component of membrane; P:cell adhesion; F:hydrolase activity, hydrolyzing O-glycosyl compounds; C:nucleolus; C:nucleoplasm	.		.				.
PGSC0003DMG400031778	ST4.03ch02:33108096-33108741	645	465.17	Sotub10g009520.1.1	100	1e-79	Solyc02g077480.1.1 evidence_code:10F1H1E1IEG genomic_reference:SL2.50ch02 gene_region:36985404-36985814 transcript_region:SL2.50ch02:36985404..36985814+ go_terms:GO:0042802 functional_description:"Histone H3 (AHRD V1 ***- D8L9K7_WHEAT); contains Interpro domain(s) IPR000164 Histone H3 "	Histone H3 (AHRD V1 ***- D8L9K7_WHEAT); contains Interpro domain(s) IPR000164 Histone H3	Q_03553	AT5G65360.1	100	1e-60	| Histone superfamily protein | chr5:26120099-26120509 REVERSE LENGTH=136	7.7e-57	87	histone H3-like centromeric CSE4	C:GO:0005634; F:GO:0003677; F:GO:0046982; C:GO:0000786	C:nucleus; F:DNA binding; F:protein heterodimerization activity; C:nucleosome	.		.	H3*	Skin initiation	H3,H4 interactome	.
PGSC0003DMG400007552	ST4.03ch01:44429854-44432812	622	462.714	Sotub01g014820.1.1	59.79	1e-28	Solyc01g060240.2.1 genomic_reference:SL2.50ch01 gene_region:62731647-62734126 transcript_region:SL2.50ch01:62731647..62734126+ functional_description:"Unknown Protein (AHRD V1); contains Interpro domain(s) IPR012482 Lg106-like "	Unknown Protein (AHRD V1); contains Interpro domain(s) IPR012482 Lg106-like	#N/A	AT4G16146.1	65.45	9e-16	| cAMP-regulated phosphoprotein 19-related protein | chr4:9142663-9144356 REVERSE LENGTH=102	1e-28	90.6	CAMP-regulated phospho 19-related isoform 1 [Theobroma cacao] CAMP-regulated phospho 19-related isoform 1			.		.				.
CUFF.3502	ST4.03ch03:278637-278900	263	461.467	Sotub03g005390.1.1	95.57	0	Solyc03g005170.2.1 genomic_reference:SL2.50ch03 gene_region:101151-112258 transcript_region:SL2.50ch03:101151..112258+ go_terms:GO:0008270 functional_description:"PHD finger family protein (AHRD V1 *--- D7MI23_ARALY); contains Interpro domain(s) IPR019787 Zinc finger, PHD-finger "	PHD finger family protein (AHRD V1 *--- D7MI23_ARALY); contains Interpro domain(s) IPR019787 Zinc finger, PHD-finger	Q_14944	AT1G05380.2	45.62	0	| Acyl-CoA N-acyltransferase with RING/FYVE/PHD-type zinc finger protein | chr1:1577231-1582190 FORWARD LENGTH=1138	0	75.5	24860852XP_006356101.1 PREDICTED: uncharacterized protein LOC102586736	F:GO:0008270	F:zinc ion binding	.		.				.
CUFF.1229	ST4.03ch01:72014232-72015560	1110	456.78	Sotub01g031830.1.1	69.14	2e-16	Solyc01g094470.2.1 genomic_reference:SL2.50ch01 gene_region:77697999-77698757 transcript_region:SL2.50ch01:77697999..77698757- functional_description:"Unknown Protein (AHRD V1)"	Unknown Protein (AHRD V1)	#N/A	AT2G45860.1	69.62	2e-10	| unknown protein; Has 32 Blast hits to 32 proteins in 13 species: Archae - 0; Bacteria - 0; Metazoa - 0; Fungi - 0; Plants - 32; Viruses - 0; Other Eukaryotes - 0 (source: NCBI BLink). | chr2:18874913-18875568 REVERSE LENGTH=79	8.1e-14	56.55	DNA ligase 1			.		.				.
CUFF.6214	ST4.03ch04:62784181-62784511	330	455.657	Sotub04g026920.1.1	98.18	0	Solyc04g072910.2.1 genomic_reference:SL2.50ch04 gene_region:57470199-57481642 transcript_region:SL2.50ch04:57470199..57481642- go_terms:GO:0005515 functional_description:"Endoplasmic reticulum-Golgi intermediate compartment protein 3 (AHRD V1 ***- C0H9D0_SALSA); contains Interpro domain(s) IPR012936 Protein of unknown function DUF1692 "	Endoplasmic reticulum-Golgi intermediate compartment protein 3 (AHRD V1 ***- C0H9D0_SALSA); contains Interpro domain(s) IPR012936 Protein of unknown function DUF1692	Q_15153	AT1G36050.2	80.31	0	| Endoplasmic reticulum vesicle transporter protein | chr1:13450467-13453055 FORWARD LENGTH=386	2.2e-218	92.1	endoplasmic reticulum-Golgi intermediate compartment 3-like	C:GO:0016021	C:integral component of membrane	.		.				.
CUFF.2808	ST4.03ch02:34314447-34315660	198	453.309	Sotub02g021490.1.1	99.15	0	Solyc02g078640.2.1 genomic_reference:SL2.50ch02 gene_region:37856990-37880778 transcript_region:SL2.50ch02:37856990..37880778- go_terms:GO:0008017 functional_description:"Microtubule associated protein (AHRD V1 *--* A8J2Q6_CHLRE); contains Interpro domain(s) IPR011989 Armadillo-like helical "	Microtubule associated protein (AHRD V1 *--* A8J2Q6_CHLRE); contains Interpro domain(s) IPR011989 Armadillo-like helical	Q_10374	AT2G35630.1	74.33	0	MOR1, GEM1 | ARM repeat superfamily protein | chr2:14966828-14980361 FORWARD LENGTH=1978	0	86.35	MOR1 isoform X1	C:GO:0009506; C:GO:0009574; C:GO:0005819; C:GO:0030981; P:GO:0006886; C:GO:0005874; C:GO:0009524; F:GO:0008017; P:GO:0009920	C:plasmodesma; C:preprophase band; C:spindle; C:cortical microtubule cytoskeleton; P:intracellular protein transport; C:microtubule; C:phragmoplast; F:microtubule binding; P:cell plate formation involved in plant-type cell wall biogenesis	.		.				.
CUFF.1679	ST4.03ch01:80381891-80382062	171	451.834	Sotub01g040650.1.1	90.77	0	Solyc01g103670.2.1 genomic_reference:SL2.50ch01 gene_region:83978628-83987203 transcript_region:SL2.50ch01:83978628..83987203+ go_terms:GO:0003824 functional_description:"Alpha/beta hydrolase fold-1 domain-containing protein (AHRD V1 **-- D3BTR9_POLPA)"	Alpha/beta hydrolase fold-1 domain-containing protein (AHRD V1 **-- D3BTR9_POLPA)	#N/A	AT5G49950.1	53.37	8e-157	| alpha/beta-Hydrolases superfamily protein | chr5:20319871-20323552 REVERSE LENGTH=537	2.9e-304	81.15	embryogenesis-associated EMB8-like isoform X2	C:GO:0016020	C:membrane	.		.				.
CUFF.3735	ST4.03ch03:10289744-10289953	209	451.52	Sotub03g011640.1.1	93.4	0	Solyc03g045060.2.1 genomic_reference:SL2.50ch03 gene_region:15401062-15411641 transcript_region:SL2.50ch03:15401062..15411641- go_terms:GO:0008270 functional_description:"Zinc finger CCHC domain-containing protein 8 (AHRD V1 *--- ZCHC8_CHICK); contains Interpro domain(s) IPR006568 PSP, proline-rich "	Zinc finger CCHC domain-containing protein 8 (AHRD V1 *--- ZCHC8_CHICK); contains Interpro domain(s) IPR006568 PSP, proline-rich	Q_12685	AT5G38600.1	42.31	8e-103	| Proline-rich spliceosome-associated (PSP) family protein / zinc knuckle (CCHC-type) family protein | chr5:15457386-15460466 FORWARD LENGTH=532	6.7e-290	72.9	zinc finger CCHC domain-containing 8	F:GO:0003676; F:GO:0008270	F:nucleic acid binding; F:zinc ion binding	.		.				.
CUFF.1051	ST4.03ch01:65442283-65444380	1052	448.433	Sotub01g025920.1.1	98.45	0	Solyc01g087530.2.1 genomic_reference:SL2.50ch01 gene_region:74229849-74238478 transcript_region:SL2.50ch01:74229849..74238478+ go_terms:GO:0016020 functional_description:"Zinc transporter (AHRD V1 *-*- D5H5M3_SALRM); contains Interpro domain(s) IPR003689 Zinc/iron permease "	Zinc transporter (AHRD V1 *-*- D5H5M3_SALRM); contains Interpro domain(s) IPR003689 Zinc/iron permease	Q_13811	AT3G08650.2	74.65	0	| ZIP metal ion transporter family | chr3:2624694-2627308 REVERSE LENGTH=619	0	87	zinc transporter At3g08650	C:GO:0005802; C:GO:0016021; F:GO:0005385; C:GO:0000139; P:GO:0071577	C:trans-Golgi network; C:integral component of membrane; F:zinc ion transmembrane transporter activity; C:Golgi membrane; P:zinc II ion transmembrane transport	.		.				.
CUFF.3634	ST4.03ch03:3680337-3680546	209	447.653	Sotub03g009260.1.1	97.48	0	Solyc03g033580.2.1 genomic_reference:SL2.50ch03 gene_region:9416207-9422943 transcript_region:SL2.50ch03:9416207..9422943+ functional_description:"Calcium-dependent protein kinase CPK1 adapter protein 2-like (AHRD V1 ***- Q5Z9P7_ORYSJ)"	Calcium-dependent protein kinase CPK1 adapter protein 2-like (AHRD V1 ***- Q5Z9P7_ORYSJ)	Q_13720	AT2G17990.1	59.44	7e-99	| BEST Arabidopsis thaliana protein match is: kinectin-related (TAIR:AT5G66250.3); Has 7578 Blast hits to 6129 proteins in 783 species: Archae - 220; Bacteria - 1045; Metazoa - 3605; Fungi - 575; Plants - 442; Viruses - 38; Other Eukaryotes - 1653 (source: NCBI BLink). | chr2:7827480-7828596 FORWARD LENGTH=338	1.6e-158	88.05	golgin candidate 5 [Nicotiana tomentosiformis] golgin candidate 5 [Nicotiana tomentosiformis] golgin candidate 5 [Nicotiana tomentosiformis] golgin candidate 5			.		.				.
CUFF.181	ST4.03ch01:4569610-4570031	421	446.619	Sotub05g017560.1.1	99.76	0	Solyc05g018590.2.1 genomic_reference:SL2.50ch05 gene_region:22328150-22340843 transcript_region:SL2.50ch05:22328150..22340843- go_terms:GO:0005524,GO:0005737,GO:0017111 functional_description:"26S protease regulatory subunit 8 homolog A (AHRD V1 ***- PRS8A_ARATH); contains Interpro domain(s) IPR005937 26S proteasome subunit P45 "	26S protease regulatory subunit 8 homolog A (AHRD V1 ***- PRS8A_ARATH); contains Interpro domain(s) IPR005937 26S proteasome subunit P45	Q_13606	AT5G19990.1	92.12	0	RPT6A, ATSUG1 | regulatory particle triple-A ATPase 6A | chr5:6752144-6754918 FORWARD LENGTH=419	1e-232	97.15	26S protease regulatory subunit 8 homolog A	F:GO:0005524; C:GO:0008540; C:GO:0031597; C:GO:0031595; F:GO:0017025; P:GO:0030433; P:GO:1901800; F:GO:0036402; P:GO:0045899	F:ATP binding; C:proteasome regulatory particle, base subcomplex; C:cytosolic proteasome complex; C:nuclear proteasome complex; F:TBP-class protein binding; P:ER-associated ubiquitin-dependent protein catabolic process; P:positive regulation of proteasomal protein catabolic process; F:proteasome-activating ATPase activity; P:positive regulation of RNA polymerase II transcriptional preinitiation c…	EC:3.6.1.3; EC:3.6.1.15	Adenosinetriphosphatase; Nucleoside-triphosphate phosphatase	.				.
PGSC0003DMG400007624	ST4.03ch04:11354784-11356912	876	443.527	Sotub04g014680.1.1	98.77	2e-100	Solyc04g017690.2.1 genomic_reference:SL2.50ch04 gene_region:7761810-7762863 transcript_region:SL2.50ch04:7761810..7762863- go_terms:GO:0005515 functional_description:"Early response to dehydration 15-like protein (Fragment) (AHRD V1 *--- Q5MEE1_PSEMZ); contains Interpro domain(s) IPR009818 Ataxin-2, C-terminal "	Early response to dehydration 15-like protein (Fragment) (AHRD V1 *--- Q5MEE1_PSEMZ); contains Interpro domain(s) IPR009818 Ataxin-2, C-terminal	Q_05009	AT2G41430.5	44.38	6e-28	ERD15 | dehydration-induced protein (ERD15) | chr2:17269736-17270314 FORWARD LENGTH=163	1.5e-78	79.6	EARLY RESPONSIVE TO DEHYDRATION 15-like			.		.				.
CUFF.1681	ST4.03ch01:80387840-80388976	157	440.412	Sotub01g040670.1.1	97.25	0	Solyc01g103690.2.1 genomic_reference:SL2.50ch01 gene_region:83993320-84021968 transcript_region:SL2.50ch01:83993320..84021968- go_terms:GO:0004386,GO:0008026,GO:0005524 functional_description:"ATP-dependent RNA helicase A (AHRD V1 *-*- B0W4E8_CULQU); contains Interpro domain(s) IPR014001 DEAD-like helicase, N-terminal "	ATP-dependent RNA helicase A (AHRD V1 *-*- B0W4E8_CULQU); contains Interpro domain(s) IPR014001 DEAD-like helicase, N-terminal	Q_04771	AT1G58060.1	63.59	0	| RNA helicase family protein | chr1:21489480-21501775 REVERSE LENGTH=1459	0	87.85	D -box ATP-dependent RNA helicase chloroplastic isoform X1	C:GO:0005634; F:GO:0005524; C:GO:0005739; P:GO:0006396; F:GO:0004004; F:GO:0044822	C:nucleus; F:ATP binding; C:mitochondrion; P:RNA processing; F:ATP-dependent RNA helicase activity; F:poly(A) RNA binding	EC:3.6.1.3; EC:3.6.1.15	Adenosinetriphosphatase; Nucleoside-triphosphate phosphatase	.				.
PGSC0003DMG400003641	ST4.03ch02:39380730-39381418	528	440.386	Sotub02g027230.1.1	90.29	3e-54	Solyc02g083880.2.1 genomic_reference:SL2.50ch02 gene_region:41715236-41716114 transcript_region:SL2.50ch02:41715236..41716114+ go_terms:GO:0005515 functional_description:"Gibberellin-regulated protein 2 (AHRD V1 *--- B6SKV6_MAIZE); contains Interpro domain(s) IPR003854 Gibberellin regulated protein "	Gibberellin-regulated protein 2 (AHRD V1 *--- B6SKV6_MAIZE); contains Interpro domain(s) IPR003854 Gibberellin regulated protein	#N/A	AT2G18420.1	70.49	2e-24	| Gibberellin-regulated family protein | chr2:7993861-7994334 FORWARD LENGTH=94	9.4e-39	78.8	gibberellin-regulated 11-like			.		.				.
CUFF.2141	ST4.03ch02:5557432-5557672	240	437.977	Sotub10g013120.1.1	36.67	7e-05	Solyc12g032960.1.1 evidence_code:10F0H1E0IEG genomic_reference:SL2.50ch12 gene_region:22321333-22321587 transcript_region:SL2.50ch12:22321333..22321587+ go_terms:GO:0016021 functional_description:"Photosystem I P700 chlorophyll a apoprotein (AHRD V1 ***- Q7XK10_ORYSJ); contains Interpro domain(s) IPR001280 Photosystem I psaA and psaB "	Photosystem I P700 chlorophyll a apoprotein (AHRD V1 ***- Q7XK10_ORYSJ); contains Interpro domain(s) IPR001280 Photosystem I psaA and psaB	#N/A	ATCG00340.1	63.95	1e-23	PSAB | Photosystem I, PsaA/PsaB protein | chrC:37375-39579 REVERSE LENGTH=734	5.6e-21	67.05	photosystem I P700 apo A2 (chloroplast)	P:GO:0008152; C:GO:0034357; F:GO:0005488; C:GO:0009536	P:metabolic process; C:photosynthetic membrane; F:binding; C:plastid	.		.				.
CUFF.4175	ST4.03ch03:40332483-40332823	340	435.688	Sotub03g020040.1.1	95.45	3e-102	Solyc03g083520.2.1 genomic_reference:SL2.50ch03 gene_region:47010674-47015134 transcript_region:SL2.50ch03:47010674..47015134+ go_terms:GO:0005509 functional_description:"Calmodulin (AHRD V1 ***- B6T4U8_MAIZE); contains Interpro domain(s) IPR011992 EF-Hand type "	Calmodulin (AHRD V1 ***- B6T4U8_MAIZE); contains Interpro domain(s) IPR011992 EF-Hand type	Q_13048	AT1G12310.1	85.81	6e-69	| Calcium-binding EF-hand family protein | chr1:4187500-4187946 REVERSE LENGTH=148	8.5e-76	96.75	probable calcium-binding CML13	F:GO:0005509	F:calcium ion binding	.		.				.
PGSC0003DMG400018443	ST4.03ch03:32305534-32309574	1153	435.225	Sotub04g028140.1.1	94.4	0	Solyc04g074390.2.1 genomic_reference:SL2.50ch04 gene_region:57967432-57968992 transcript_region:SL2.50ch04:57967432..57968992- go_terms:GO:0015020 functional_description:"UDP-glucuronosyltransferase (AHRD V1 **-* Q5UB81_ARATH); contains Interpro domain(s) IPR002213 UDP-glucuronosyl/UDP-glucosyltransferase "	UDP-glucuronosyltransferase (AHRD V1 **-* Q5UB81_ARATH); contains Interpro domain(s) IPR002213 UDP-glucuronosyl/UDP-glucosyltransferase	#N/A	AT1G22380.1	60.74	2e-176	AtUGT85A3, UGT85A3 | UDP-glucosyl transferase 85A3 | chr1:7900522-7902332 REVERSE LENGTH=488	5.9e-277	89.05	7-deoxyloganetin glucosyltransferase-like	P:GO:0052696; F:GO:0080043; C:GO:0043231; F:GO:0080044; P:GO:0009813	P:flavonoid glucuronidation; F:quercetin 3-O-glucosyltransferase activity; C:intracellular membrane-bounded organelle; F:quercetin 7-O-glucosyltransferase activity; P:flavonoid biosynthetic process	.		.				.
CUFF.5907	ST4.03ch04:50917046-50920515	1319	434.62	Sotub04g020660.1.1	97.79	0	Solyc04g055170.2.1 genomic_reference:SL2.50ch04 gene_region:52933311-52937146 transcript_region:SL2.50ch04:52933311..52937146- go_terms:GO:0005544,GO:0019834 functional_description:"Annexin 2 (AHRD V1 ***- A9X4R2_BRAJU); contains Interpro domain(s) IPR009118 Annexin, type plant "	Annexin 2 (AHRD V1 ***- A9X4R2_BRAJU); contains Interpro domain(s) IPR009118 Annexin, type plant	Q_00092	AT5G65020.1	70.35	2e-114	ANNAT2 | annexin 2 | chr5:25973915-25975554 FORWARD LENGTH=317	2.6e-156	82	annexin D2-like	F:GO:0005509; F:GO:0005544	F:calcium ion binding; F:calcium-dependent phospholipid binding	.		.				.
CUFF.2475	ST4.03ch02:22750759-22752186	1297	432.509	Sotub02g011440.1.1	97.44	0	Solyc02g064680.2.1 genomic_reference:SL2.50ch02 gene_region:30333568-30339094 transcript_region:SL2.50ch02:30333568..30339094+ go_terms:GO:0016020,GO:0008152 functional_description:"Calcium-transporting ATPase 1 (AHRD V1 ***- Q7XBH9_CERRI); contains Interpro domain(s) IPR006408 ATPase, P-type, calcium-transporting, PMCA-type "	Calcium-transporting ATPase 1 (AHRD V1 ***- Q7XBH9_CERRI); contains Interpro domain(s) IPR006408 ATPase, P-type, calcium-transporting, PMCA-type	Q_04779	AT4G37640.1	82.42	0	ACA2 | calcium ATPase 2 | chr4:17683225-17686808 REVERSE LENGTH=1014	0	91.8	calcium-transporting ATPase plasma membrane-type-like	C:GO:0005887; F:GO:0005524; F:GO:0005516; F:GO:0046872; C:GO:0043231; P:GO:0070588; F:GO:0005388	C:integral component of plasma membrane; F:ATP binding; F:calmodulin binding; F:metal ion binding; C:intracellular membrane-bounded organelle; P:calcium ion transmembrane transport; F:calcium-transporting ATPase activity	EC:3.6.1.3; EC:3.6.3.8; EC:3.6.1.15	Adenosinetriphosphatase; Calcium-transporting ATPase; Nucleoside-triphosphate phosphatase	.				.
CUFF.2441	ST4.03ch02:22810553-22810856	303	432.413	Sotub02g011470.1.1	95.43	0	Solyc02g064700.2.1 genomic_reference:SL2.50ch02 gene_region:30373054-30382119 transcript_region:SL2.50ch02:30373054..30382119- go_terms:GO:0004674 functional_description:"Protein serine/threonine kinase (AHRD V1 **** D3B471_POLPA); contains Interpro domain(s) IPR002290 Serine/threonine protein kinase "	Protein serine/threonine kinase (AHRD V1 **** D3B471_POLPA); contains Interpro domain(s) IPR002290 Serine/threonine protein kinase	Q_11080	AT2G23070.1	92.73	7e-171	| Protein kinase superfamily protein | chr2:9824162-9826871 REVERSE LENGTH=432	1.5e-191	88.25	casein kinase II subunit alpha-like	F:GO:0005524; F:GO:0008353; C:GO:0005829; P:GO:0006468	F:ATP binding; F:RNA polymerase II carboxy-terminal domain kinase activity; C:cytosol; P:protein phosphorylation	EC:2.7.11; EC:2.7.11.23	Transferring phosphorus-containing groups; [RNA-polymerase]-subunit kinase	.				.
PGSC0003DMG400025900	ST4.03ch01:84890020-84896004	1677	431.644	Sotub01g045730.1.1	97.97	0	Solyc01g108500.2.1 genomic_reference:SL2.50ch01 gene_region:87565501-87571455 transcript_region:SL2.50ch01:87565501..87571455- go_terms:GO:0005515 functional_description:"Polyadenylate-binding protein (AHRD V1 **-* PABP_DROME); contains Interpro domain(s) IPR012677 Nucleotide-binding, alpha-beta plait "	Polyadenylate-binding protein (AHRD V1 **-* PABP_DROME); contains Interpro domain(s) IPR012677 Nucleotide-binding, alpha-beta plait	#N/A	AT3G19130.1	71.43	2e-124	ATRBP47B, RBP47B | RNA-binding protein 47B | chr3:6611398-6613823 REVERSE LENGTH=435	6.5e-171	93.75	polyadenylate-binding RBP47-like	F:GO:0000166; C:GO:0005634; F:GO:0003677; C:GO:0010494; P:GO:0034605; F:GO:0008143; P:GO:0006397	F:nucleotide binding; C:nucleus; F:DNA binding; C:cytoplasmic stress granule; P:cellular response to heat; F:poly(A) binding; P:mRNA processing	.		.				.
CUFF.3700	ST4.03ch03:7226068-7226265	197	431.17	Sotub03g007460.1.1	53.71	1e-104	Solyc01g060150.2.1 genomic_reference:SL2.50ch01 gene_region:62511139-62524688 transcript_region:SL2.50ch01:62511139..62524688- functional_description:"Unknown Protein (AHRD V1)"	Unknown Protein (AHRD V1)	#N/A					1.3e-63	50.35	detoxification chloroplastic	F:GO:0003676; F:GO:0008270; F:GO:0046872; P:GO:0097359; P:GO:0006486; F:GO:0003980	F:nucleic acid binding; F:zinc ion binding; F:metal ion binding; P:UDP-glucosylation; P:protein glycosylation; F:UDP-glucose:glycoprotein glucosyltransferase activity	.		.				.
CUFF.5926	ST4.03ch04:53840946-53841107	161	427.811	Sotub04g022790.1.1	97.6	0	Solyc04g054140.2.1 genomic_reference:SL2.50ch04 gene_region:50936756-50946941 transcript_region:SL2.50ch04:50936756..50946941- go_terms:GO:0008270 functional_description:"Ryanodine receptor (AHRD V1 *--- P91905_CAEEL); contains Interpro domain(s) IPR018355 SPla/RYanodine receptor subgroup "	Ryanodine receptor (AHRD V1 *--- P91905_CAEEL); contains Interpro domain(s) IPR018355 SPla/RYanodine receptor subgroup	#N/A	AT2G22010.2	62.11	0	RKP | related to KPC1 | chr2:9363946-9368828 REVERSE LENGTH=1283	0	89.15	E3 ubiquitin- ligase RKP isoform X2	F:GO:0008270; C:GO:0000151; F:GO:0034450; P:GO:0006511; P:GO:0016567	F:zinc ion binding; C:ubiquitin ligase complex; F:ubiquitin-ubiquitin ligase activity; P:ubiquitin-dependent protein catabolic process; P:protein ubiquitination	.		.				.
CUFF.4016	ST4.03ch03:35940699-35940970	271	426.821	Sotub03g021100.1.1	96.45	0	Solyc03g095760.2.1 genomic_reference:SL2.50ch03 gene_region:50400770-50406711 transcript_region:SL2.50ch03:50400770..50406711- functional_description:"Rhodanese domain protein (AHRD V1 *--- A1VNM1_POLNA); contains Interpro domain(s) IPR001763 Rhodanese-like "	Rhodanese domain protein (AHRD V1 *--- A1VNM1_POLNA); contains Interpro domain(s) IPR001763 Rhodanese-like	Q_16413	AT2G40760.1	77.27	3e-151	| Rhodanese/Cell cycle control phosphatase superfamily protein | chr2:17010050-17011968 FORWARD LENGTH=474	5e-244	79.2	rhodanese-like domain-containing 7			.		.				.
CUFF.3490	ST4.03ch02:48495233-48495384	151	426.269	Sotub02g017570.1.1	93.72	0	Solyc02g071230.1.1 evidence_code:10F0H1E0IEG genomic_reference:SL2.50ch02 gene_region:35278320-35290177 transcript_region:SL2.50ch02:35278320..35290177+ go_terms:GO:0005488,GO:0005622 functional_description:"Pre-mRNA-processing factor 39 (AHRD V1 ***- B2VZM3_PYRTR); contains Interpro domain(s) IPR003107 RNA-processing protein, HAT helix "	Pre-mRNA-processing factor 39 (AHRD V1 ***- B2VZM3_PYRTR); contains Interpro domain(s) IPR003107 RNA-processing protein, HAT helix	Q_16420	AT5G46400.1	46.46	4e-124	AT PRP39-2, PRP39-2 | Tetratricopeptide repeat (TPR)-like superfamily protein | chr5:18820032-18824522 FORWARD LENGTH=1036	1.8e-269	92.45	24860480XP_006355594.1 PREDICTED: uncharacterized protein LOC102590021	C:GO:0000243; P:GO:0000395; F:GO:0030627; C:GO:0071004; C:GO:0005685	C:commitment complex; P:mRNA 5'-splice site recognition; F:pre-mRNA 5'-splice site binding; C:U2-type prespliceosome; C:U1 snRNP	.		.				.
CUFF.1643	ST4.03ch01:77826596-77828137	1541	421.801	Sotub01g037920.1.1	95.78	0	Solyc01g100110.2.1 genomic_reference:SL2.50ch01 gene_region:81958432-81962536 transcript_region:SL2.50ch01:81958432..81962536- go_terms:GO:0004722 functional_description:"Integrin-linked kinase-associated serine/threonine phosphatase 2C (AHRD V1 **** ILKAP_BOVIN); contains Interpro domain(s) IPR015655 Protein phosphatase 2C "	Integrin-linked kinase-associated serine/threonine phosphatase 2C (AHRD V1 **** ILKAP_BOVIN); contains Interpro domain(s) IPR015655 Protein phosphatase 2C	Q_05126	AT1G09160.1	76.09	2e-175	| Protein phosphatase 2C family protein | chr1:2953199-2955059 REVERSE LENGTH=428	5.3e-237	90.9	probable phosphatase 2C 5	F:GO:0004722; P:GO:0006470; C:GO:0005886	F:protein serine/threonine phosphatase activity; P:protein dephosphorylation; C:plasma membrane	EC:3.1.3.16; EC:3.1.3.41	Protein-serine/threonine phosphatase; 4-nitrophenylphosphatase	.				.
CUFF.35	ST4.03ch01:1317082-1317311	229	418.806	Sotub01g006080.1.1	98.4	0	Solyc01g005700.2.1 genomic_reference:SL2.50ch01 gene_region:480843-483447 transcript_region:SL2.50ch01:480843..483447- go_terms:GO:0008270 functional_description:"Mutator-like transposase-like protein (AHRD V1 ***- Q9FI74_ARATH); contains Interpro domain(s) IPR004332 Transposase, MuDR, plant "	Mutator-like transposase-like protein (AHRD V1 ***- Q9FI74_ARATH); contains Interpro domain(s) IPR004332 Transposase, MuDR, plant	#N/A	AT1G64255.1	20.57	3e-19	| MuDR family transposase | chr1:23844954-23847206 FORWARD LENGTH=750	0	69.9	24859424XP_006354134.1 PREDICTED: uncharacterized protein LOC102596455 [Solanum tuberosum] XP_006354135.1 PREDICTED: uncharacterized protein LOC102596455 [Solanum tuberosum] XP_015167146.1 PREDICTED: uncharacterized protein LOC102596455	F:GO:0008270	F:zinc ion binding	.		.				.
CUFF.5080	ST4.03ch03:62139952-62140185	233	418.649	Sotub03g033920.1.1	94.2	0	Solyc03g123980.2.1 genomic_reference:SL2.50ch03 gene_region:64720811-64728947 transcript_region:SL2.50ch03:64720811..64728947+ go_terms:GO:0003723,GO:0005488 functional_description:"Pumilio-like protein (AHRD V1 ***- Q9SVZ7_ARATH); contains Interpro domain(s) IPR011989 Armadillo-like helical "	Pumilio-like protein (AHRD V1 ***- Q9SVZ7_ARATH); contains Interpro domain(s) IPR011989 Armadillo-like helical	Q_05844	AT3G20250.1	46.93	0	APUM5, PUM5 | pumilio 5 | chr3:7059098-7062660 REVERSE LENGTH=961	0	75.05	pumilio homolog 5 isoform X2	C:GO:0005829; F:GO:0003729; C:GO:0005773	C:cytosol; F:mRNA binding; C:vacuole	.		.				.
PGSC0003DMG400021142	ST4.03ch02:28613310-28614026	716	417.181	Sotub02g015720.1.1	98.16	0	Solyc02g069490.2.1 genomic_reference:SL2.50ch02 gene_region:33935481-33937599 transcript_region:SL2.50ch02:33935481..33937599- go_terms:GO:0005516 functional_description:"FAD linked oxidase domain protein (AHRD V1 **-- D1VPW7_9ACTO); contains Interpro domain(s) IPR006094 FAD linked oxidase, N-terminal "	FAD linked oxidase domain protein (AHRD V1 **-- D1VPW7_9ACTO); contains Interpro domain(s) IPR006094 FAD linked oxidase, N-terminal	Q_03361	AT3G19820.3	75.37	0	DWF1 | cell elongation protein / DWARF1 / DIMINUTO (DIM) | chr3:6879835-6881616 REVERSE LENGTH=561	0	94.95	delta(24)-sterol reductase-like	F:GO:0016614; F:GO:0050660; C:GO:0016021; P:GO:0055114	F:oxidoreductase activity, acting on CH-OH group of donors; F:flavin adenine dinucleotide binding; C:integral component of membrane; P:oxidation-reduction process	.		.				.
CUFF.4717	ST4.03ch03:55302827-55303037	210	411.973	Sotub03g028750.1.1	94.73	0	Solyc03g115250.2.1 genomic_reference:SL2.50ch03 gene_region:59097226-59110409 transcript_region:SL2.50ch03:59097226..59110409+ functional_description:"Genomic DNA chromosome 5 P1 clone MXM12 (AHRD V1 *-*- Q9SD86_ARATH)"	Genomic DNA chromosome 5 P1 clone MXM12 (AHRD V1 *-*- Q9SD86_ARATH)	Q_09479	AT5G07940.2	26.82	2e-81	| FUNCTIONS IN: molecular_function unknown; INVOLVED IN: biological_process unknown; LOCATED IN: cellular_component unknown; EXPRESSED IN: pollen tube; BEST Arabidopsis thaliana protein match is: dentin sialophosphoprotein-related (TAIR:AT5G07980.1). | chr5:2534720-2540086 FORWARD LENGTH=1526	0	77.95	72028483XP_015163192.1 PREDICTED: uncharacterized protein LOC102595846 isoform X1 [Solanum tuberosum] XP_015163193.1 PREDICTED: uncharacterized protein LOC102595846 isoform X1 [Solanum tuberosum] XP_015163194.1 PREDICTED: uncharacterized protein LOC102595846 isoform X1			.		.				.
CUFF.5178	ST4.03ch04:3182275-3195083	172	410.437	Sotub04g007270.1.1	60.52	0	Solyc07g043480.1.1 evidence_code:10F0H1E1IEG genomic_reference:SL2.50ch07 gene_region:54593070-54594440 transcript_region:SL2.50ch07:54593070..54594440+ go_terms:GO:0080043 functional_description:"UDP-glucose glucosyltransferase (AHRD V1 *-** D2KTV5_LOTJA); contains Interpro domain(s) IPR002213 UDP-glucuronosyl/UDP-glucosyltransferase "	UDP-glucose glucosyltransferase (AHRD V1 *-** D2KTV5_LOTJA); contains Interpro domain(s) IPR002213 UDP-glucuronosyl/UDP-glucosyltransferase	Q_12168	AT2G36780.1	30.08	3e-47	| UDP-Glycosyltransferase superfamily protein | chr2:15417618-15419108 REVERSE LENGTH=496	2.8e-260	86.8	zeatin O-xylosyltransferase-like	F:GO:0008194; P:GO:0052696; F:GO:0016758; C:GO:0043231; C:GO:0016021; P:GO:0009813	F:UDP-glycosyltransferase activity; P:flavonoid glucuronidation; F:transferase activity, transferring hexosyl groups; C:intracellular membrane-bounded organelle; C:integral component of membrane; P:flavonoid biosynthetic process	.		.				.
PGSC0003DMG400032204	ST4.03ch01:2007376-2013255	1593	410.198	Sotub01g006870.1.1	96.61	0	Solyc01g006430.2.1 genomic_reference:SL2.50ch01 gene_region:1033539-1035178 transcript_region:SL2.50ch01:1033539..1035178- go_terms:GO:0042389 functional_description:"Omega-6 fatty acid desaturase (AHRD V1 **** Q461Q1_HEVBR); contains Interpro domain(s) IPR005804 Fatty acid desaturase, type 1 "	Omega-6 fatty acid desaturase (AHRD V1 **** Q461Q1_HEVBR); contains Interpro domain(s) IPR005804 Fatty acid desaturase, type 1	Q_03444	AT3G12120.2	74.15	0	FAD2 | fatty acid desaturase 2 | chr3:3860592-3861743 REVERSE LENGTH=383	1.8e-236	92.3	microsomal delta-12 oleate desaturase	F:GO:0016717; P:GO:0006629; C:GO:0016021; P:GO:0055114	F:oxidoreductase activity, acting on paired donors, with oxidation of a pair of donors resulting in the reduction of molecular oxygen to two molecules of water; P:lipid metabolic process; C:integral component of membrane; P:oxidation-reduction process	EC:1.14.19	Acting on paired donors, with incorporation or reduction of molecular oxygen. The oxygen incorporated need not be derived from O(2)	.				.
PGSC0003DMG400022707	ST4.03ch01:5383453-5384247	794	408.962	Sotub01g009760.1.1	98.2	0	Solyc01g008960.2.1 genomic_reference:SL2.50ch01 gene_region:2976372-2984961 transcript_region:SL2.50ch01:2976372..2984961+ go_terms:GO:0019899 functional_description:"Argonaute 4-like protein (AHRD V1 ***- D5FQ91_PELHO); contains Interpro domain(s) IPR003165 Stem cell self-renewal protein Piwi "	Argonaute 4-like protein (AHRD V1 ***- D5FQ91_PELHO); contains Interpro domain(s) IPR003165 Stem cell self-renewal protein Piwi	Q_03785	AT2G27040.2	74.77	0	AGO4 | Argonaute family protein | chr2:11536795-11541503 REVERSE LENGTH=924	0	93.35	argonaute 4-like	F:GO:0003676	F:nucleic acid binding	.		.	AGO4*			.
PGSC0003DMG400008613	ST4.03ch04:59488097-59489813	711	408.059	Sotub04g023310.1.1	98.9	1e-61	Solyc04g071180.2.1 genomic_reference:SL2.50ch04 gene_region:55715734-55717220 transcript_region:SL2.50ch04:55715734..55717220+ go_terms:GO:0000105 functional_description:"Genomic DNA chromosome 3 P1 clone MGD8 (AHRD V1 ***- Q9LUU1_ARATH); contains Interpro domain(s) IPR008011 Complex 1 LYR protein "	Genomic DNA chromosome 3 P1 clone MGD8 (AHRD V1 ***- Q9LUU1_ARATH); contains Interpro domain(s) IPR008011 Complex 1 LYR protein	#N/A	AT3G17300.1	82.42	3e-39	| unknown protein; Has 48 Blast hits to 48 proteins in 21 species: Archae - 0; Bacteria - 0; Metazoa - 0; Fungi - 0; Plants - 40; Viruses - 0; Other Eukaryotes - 8 (source: NCBI BLink). | chr3:5907616-5908695 FORWARD LENGTH=91	4.5e-45	94.85	Complex1_LYR domain-containing			.		.				.
PGSC0003DMG400033565	ST4.03ch01:82292588-82293517	636	407.539	Sotub01g042780.1.1	95.92	1e-98	Solyc01g105630.2.1 genomic_reference:SL2.50ch01 gene_region:85497235-85498101 transcript_region:SL2.50ch01:85497235..85498101+ go_terms:GO:0005509 functional_description:"Calmodulin (AHRD V1 ***- Q39890_SOYBN); contains Interpro domain(s) IPR011992 EF-Hand type "	Calmodulin (AHRD V1 ***- Q39890_SOYBN); contains Interpro domain(s) IPR011992 EF-Hand type	#N/A	AT5G37780.1	64.63	7e-51	CAM1, TCH1, ACAM-1 | calmodulin 1 | chr5:15004769-15006117 REVERSE LENGTH=149	3.6e-76	94.75	calmodulin-5 6 7 8-like	F:GO:0032440; F:GO:0005509; P:GO:0055114	F:2-alkenal reductase [NAD(P)] activity; F:calcium ion binding; P:oxidation-reduction process	EC:1.3.1.74	2-alkenal reductase (NAD(P)(+))	.				.
PGSC0003DMG400018651	ST4.03ch01:87964843-87965704	786	407.513	Sotub01g049400.1.1	97.7	0	Solyc01g111980.2.1 genomic_reference:SL2.50ch01 gene_region:89876788-89879583 transcript_region:SL2.50ch01:89876788..89879583- go_terms:GO:0015171 functional_description:"Lysine/histidine transporter (AHRD V1 **** B9HR02_POPTR); contains Interpro domain(s) IPR013057 Amino acid transporter, transmembrane "	Lysine/histidine transporter (AHRD V1 **** B9HR02_POPTR); contains Interpro domain(s) IPR013057 Amino acid transporter, transmembrane	Q_03908	AT1G47670.1	51.75	9e-164	| Transmembrane amino acid transporter family protein | chr1:17536834-17539486 REVERSE LENGTH=519	0	84.6	lysine histidine transporter-like 8	C:GO:0016021; F:GO:0015171; P:GO:0003333	C:integral component of membrane; F:amino acid transmembrane transporter activity; P:amino acid transmembrane transport	.		.				.
PGSC0003DMG400000208	ST4.03ch01:73107487-73107928	441	406.609	Sotub01g032980.1.1	79.07	7e-38	Solyc01g095530.2.1 genomic_reference:SL2.50ch01 gene_region:78523066-78523612 transcript_region:SL2.50ch01:78523066..78523612- functional_description:"Unknown Protein (AHRD V1)"	Unknown Protein (AHRD V1)	#N/A	AT5G41761.1	63.46	1e-16	| unknown protein; FUNCTIONS IN: molecular_function unknown; INVOLVED IN: biological_process unknown; LOCATED IN: cellular_component unknown; BEST Arabidopsis thaliana protein match is: unknown protein (TAIR:AT3G55570.1); Has 30201 Blast hits to 17322 proteins in 780 species: Archae - 12; Bacteria - 1396; Metazoa - 17338; Fungi - 3422; Plants - 5037; Viruses - 0; Other Eukaryotes - 2996 (source: …	3.1e-43	80.55	12537132AFX67023.1 hypothetical protein			.		.				.
PGSC0003DMG400000720	ST4.03ch01:85844571-85848770	1164	406.24	Sotub01g046900.1.1	100	3e-151	Solyc01g109520.2.1 genomic_reference:SL2.50ch01 gene_region:88210021-88213641 transcript_region:SL2.50ch01:88210021..88213641- go_terms:GO:0003924 functional_description:"Ras-related protein Rab-7 (AHRD V1 ***- C1BJT6_OSMMO); contains Interpro domain(s) IPR002078 RNA polymerase sigma factor 54, interaction "	Ras-related protein Rab-7 (AHRD V1 ***- C1BJT6_OSMMO); contains Interpro domain(s) IPR002078 RNA polymerase sigma factor 54, interaction	Q_12478	AT3G18820.1	94.17	8e-112	ATRABG3F, ATRAB7B, RAB71, RABG3F, RAB7B | RAB GTPase homolog G3F | chr3:6484266-6486005 FORWARD LENGTH=206	3.6e-114	98	ras-related Rab7	F:GO:0005525; P:GO:0007264; C:GO:0005622	F:GTP binding; P:small GTPase mediated signal transduction; C:intracellular	.		.				.
PGSC0003DMG400005719	ST4.03ch03:59021447-59022603	1067	405.957	Sotub03g033060.1.1	96.07	1e-159	Solyc03g119530.2.1 genomic_reference:SL2.50ch03 gene_region:62162997-62164121 transcript_region:SL2.50ch03:62162997..62164121+ functional_description:"LOB domain protein 42 (AHRD V1 ***- D7KWD0_ARALY); contains Interpro domain(s) IPR004883 Lateral organ boundaries, LOB "	LOB domain protein 42 (AHRD V1 ***- D7KWD0_ARALY); contains Interpro domain(s) IPR004883 Lateral organ boundaries, LOB	Q_09782	AT3G02550.1	52.81	1e-59	LBD41 | LOB domain-containing protein 41 | chr3:536747-537650 REVERSE LENGTH=263	1.2e-129	78.4	LOB domain-containing 41-like	P:GO:0006355	P:regulation of transcription, DNA-templated	.		.	LOB42			.
CUFF.4439	ST4.03ch03:47670136-47670374	238	405.112	Sotub03g018200.1.1	95.59	0	Solyc03g097470.2.1 genomic_reference:SL2.50ch03 gene_region:53248143-53261349 transcript_region:SL2.50ch03:53248143..53261349- go_terms:GO:0008137 functional_description:"3-oxoacyl- (AHRD V1 ***- D5A3B9_SPIPL); contains Interpro domain(s) IPR004655 Beta-ketoacyl-acyl carrier protein synthase III (FabH) "	3-oxoacyl- (AHRD V1 ***- D5A3B9_SPIPL); contains Interpro domain(s) IPR004655 Beta-ketoacyl-acyl carrier protein synthase III (FabH)	Q_10195	AT1G62640.2	71.28	7e-147	KAS III | 3-ketoacyl-acyl carrier protein synthase III | chr1:23192502-23194737 FORWARD LENGTH=404	1.7e-227	84.8	3-oxoacyl-[acyl-carrier- ] synthase 3 chloroplastic-like	C:GO:0009570; F:GO:0004315; F:GO:0033818; P:GO:0006633	C:chloroplast stroma; F:3-oxoacyl-[acyl-carrier-protein] synthase activity; F:beta-ketoacyl-acyl-carrier-protein synthase III activity; P:fatty acid biosynthetic process	EC:2.3.1.85; EC:2.3.1.41; EC:2.3.1.180	Fatty-acid synthase; Beta-ketoacyl-[acyl-carrier-protein] synthase I; Beta-ketoacyl-[acyl-carrier-protein] synthase III	.				.
PGSC0003DMG400006887	ST4.03ch01:65366324-65366780	456	404.205	Sotub01g025860.1.1	80.25	1e-33	Solyc01g087580.2.1 genomic_reference:SL2.50ch01 gene_region:74289243-74289618 transcript_region:SL2.50ch01:74289243..74289618- functional_description:"Unknown Protein (AHRD V1)"	Unknown Protein (AHRD V1)	#N/A	AT3G57450.1	57.69	5e-12	| unknown protein; Has 65 Blast hits to 65 proteins in 11 species: Archae - 0; Bacteria - 0; Metazoa - 0; Fungi - 0; Plants - 65; Viruses - 0; Other Eukaryotes - 0 (source: NCBI BLink). | chr3:21262028-21262318 FORWARD LENGTH=96	1.7e-19	74.5	99857954OIT07792.1 hypothetical protein A4A49_25276			.		.				.
CUFF.652	ST4.03ch01:55605781-55605966	185	403.621	Sotub07g017520.1.1	54.39	5e-63	Solyc12g035280.1.1 evidence_code:10F0H1E0IEG genomic_reference:SL2.50ch12 gene_region:24188931-24194609 transcript_region:SL2.50ch12:24188931..24194609- go_terms:GO:0003676,GO:0016020,GO:0000166 functional_description:"Photosystem II CP47 chlorophyll apoprotein (AHRD V1 *-*- B7T460_9ROSI); contains Interpro domain(s) IPR000932 Photosystem antenna protein-like "	Photosystem II CP47 chlorophyll apoprotein (AHRD V1 *-*- B7T460_9ROSI); contains Interpro domain(s) IPR000932 Photosystem antenna protein-like	Q_07780	AT3G13224.2	69.23	4e-67	| RNA-binding (RRM/RBD/RNP motifs) family protein | chr3:4254848-4256621 FORWARD LENGTH=358	1.4e-94	94.15	heterogeneous nuclear ribonucleo 1-like	F:GO:0000166; F:GO:0003676	F:nucleotide binding; F:nucleic acid binding	.		.				.
PGSC0003DMG402002623	ST4.03ch03:60167293-60169093	1146	403.323	Sotub03g036280.1.1	97.74	0	Solyc03g120710.2.1 genomic_reference:SL2.50ch03 gene_region:63062243-63065253 transcript_region:SL2.50ch03:63062243..63065253+ functional_description:"Harpin-induced protein (AHRD V1 **-- B6TDG9_MAIZE); contains Interpro domain(s) IPR010847 Harpin-induced 1 "	Harpin-induced protein (AHRD V1 **-- B6TDG9_MAIZE); contains Interpro domain(s) IPR010847 Harpin-induced 1	Q_16126	AT1G45688.1	43.36	1e-53	| unknown protein; FUNCTIONS IN: molecular_function unknown; INVOLVED IN: biological_process unknown; LOCATED IN: plasma membrane; EXPRESSED IN: 22 plant structures; EXPRESSED DURING: 13 growth stages; BEST Arabidopsis thaliana protein match is: unknown protein (TAIR:AT5G42860.1); Has 258 Blast hits to 242 proteins in 39 species: Archae - 0; Bacteria - 11; Metazoa - 10; Fungi - 14; Plants - 198; …	1.2e-142	75.75	late embryogenisis abundant 6	C:GO:0016021	C:integral component of membrane	.		.				.
CUFF.3386	ST4.03ch02:45570236-45571185	949	400.594	Sotub02g033960.1.1	99.2	0	Solyc02g088900.2.1 genomic_reference:SL2.50ch02 gene_region:45399101-45405260 transcript_region:SL2.50ch02:45399101..45405260- go_terms:GO:0008514 functional_description:"Organic anion transporter (AHRD V1 **-* B6U937_MAIZE); contains Interpro domain(s) IPR004853 Protein of unknown function DUF250 "	Organic anion transporter (AHRD V1 **-* B6U937_MAIZE); contains Interpro domain(s) IPR004853 Protein of unknown function DUF250	Q_13628	AT3G17430.1	82.5	2e-160	| Nucleotide-sugar transporter family protein | chr3:5966597-5968962 FORWARD LENGTH=375	1.1e-188	87.05	probable sugar phosphate phosphate translocator At3g17430	F:GO:0016779; C:GO:0016021	F:nucleotidyltransferase activity; C:integral component of membrane	.		.				.
CUFF.1443	ST4.03ch01:76960498-76960889	391	400.072	Sotub01g036970.1.1	88.89	0	Solyc01g099170.2.1 genomic_reference:SL2.50ch01 gene_region:81243100-81245934 transcript_region:SL2.50ch01:81243100..81245934+ go_terms:GO:0046872,GO:0055114 functional_description:"Lipoxygenase (AHRD V1 ***- Q9FT17_SOLLC); contains Interpro domain(s) IPR000907 Lipoxygenase "	Lipoxygenase (AHRD V1 ***- Q9FT17_SOLLC); contains Interpro domain(s) IPR000907 Lipoxygenase	Q_10289	AT1G55020.1	59.62	0	LOX1, ATLOX1 | lipoxygenase 1 | chr1:20525798-20530143 FORWARD LENGTH=859	0	78.9	probable linoleate 9S-lipoxygenase 5	F:GO:0016702; C:GO:0005737; F:GO:0046872; P:GO:0031408; P:GO:0055114	F:oxidoreductase activity, acting on single donors with incorporation of molecular oxygen, incorporation of two atoms of oxygen; C:cytoplasm; F:metal ion binding; P:oxylipin biosynthetic process; P:oxidation-reduction process	EC:1.13.11	Acting on single donors with incorporation of molecular oxygen (oxygenases). The oxygen incorporated need not be derived from O(2)	.				.
CUFF.2253	ST4.03ch02:13127773-13128198	425	398.674	Sotub02g007550.1.1	98.97	0	Solyc02g023970.2.1 genomic_reference:SL2.50ch02 gene_region:15314779-15327219 transcript_region:SL2.50ch02:15314779..15327219- go_terms:GO:0005515 functional_description:"GTP-binding protein (AHRD V1 **** Q9M7P3_CAPAN); contains Interpro domain(s) IPR004396 Conserved hypothetical protein CHP00092 "	GTP-binding protein (AHRD V1 **** Q9M7P3_CAPAN); contains Interpro domain(s) IPR004396 Conserved hypothetical protein CHP00092	Q_13250	AT1G30580.1	85.03	0	| GTP binding | chr1:10831953-10835454 REVERSE LENGTH=394	1.6e-227	96.15	obg-like ATPase 1	F:GO:0005525; F:GO:0016887; F:GO:0005524; C:GO:0009506; F:GO:0043022; C:GO:0016021; C:GO:0005829; F:GO:0043023	F:GTP binding; F:ATPase activity; F:ATP binding; C:plasmodesma; F:ribosome binding; C:integral component of membrane; C:cytosol; F:ribosomal large subunit binding	EC:3.6.1.3; EC:3.6.1.15	Adenosinetriphosphatase; Nucleoside-triphosphate phosphatase	.				.
PGSC0003DMG400008311	ST4.03ch02:29951177-29955600	1895	397.937	Sotub02g017190.1.1	98.97	0	Solyc02g070790.2.1 genomic_reference:SL2.50ch02 gene_region:34974215-34978260 transcript_region:SL2.50ch02:34974215..34978260- go_terms:GO:0005515,GO:0004315 functional_description:"3-oxoacyl-(Acyl-carrier-protein) synthase 2 (AHRD V1 **** D0ZZB8_CHLPP); contains Interpro domain(s) IPR017568 3-oxoacyl-[acyl-carrier-protein] synthase 2 "	3-oxoacyl-(Acyl-carrier-protein) synthase 2 (AHRD V1 **** D0ZZB8_CHLPP); contains Interpro domain(s) IPR017568 3-oxoacyl-[acyl-carrier-protein] synthase 2	Q_06706	AT5G46290.1	89.46	0	KASI, KAS1 | 3-ketoacyl-acyl carrier protein synthase I | chr5:18774439-18776629 REVERSE LENGTH=473	2.6e-214	93.85	3-oxoacyl-[acyl-carrier- ] synthase chloroplastic	F:GO:0016747; P:GO:0006633	F:transferase activity, transferring acyl groups other than amino-acyl groups; P:fatty acid biosynthetic process	.		.				.
CUFF.4450	ST4.03ch03:48116437-48116729	292	396.936	Sotub02g020580.1.1	94.12	0	Solyc02g077520.2.1 genomic_reference:SL2.50ch02 gene_region:36995587-36997979 transcript_region:SL2.50ch02:36995587..36997979+ go_terms:GO:0008171,GO:0046983 functional_description:"O-methyltransferase (AHRD V1 ***- A5HK00_VITVI); contains Interpro domain(s) IPR016461 O-methyltransferase, COMT, eukaryota "	O-methyltransferase (AHRD V1 ***- A5HK00_VITVI); contains Interpro domain(s) IPR016461 O-methyltransferase, COMT, eukaryota	Q_15377	AT4G35160.1	36.9	3e-56	| O-methyltransferase family protein | chr4:16730989-16732808 REVERSE LENGTH=382	4e-206	87.55	trans-resveratrol di-O-methyltransferase-like	F:GO:0008171; F:GO:0046983; F:GO:0008757; P:GO:0019438; P:GO:0032259	F:O-methyltransferase activity; F:protein dimerization activity; F:S-adenosylmethionine-dependent methyltransferase activity; P:aromatic compound biosynthetic process; P:methylation	.		.				.
PGSC0003DMG400006903	ST4.03ch02:26167610-26169974	652	396.439	Sotub02g013450.1.1	95.6	7e-58	Solyc02g067580.2.1 genomic_reference:SL2.50ch02 gene_region:32316480-32318685 transcript_region:SL2.50ch02:32316480..32318685+ functional_description:"B12D-like protein (AHRD V1 ***- D2XQY6_WOLAR); contains Interpro domain(s) IPR010530 B12D "	B12D-like protein (AHRD V1 ***- D2XQY6_WOLAR); contains Interpro domain(s) IPR010530 B12D	Q_08368	AT3G48140.1	73.81	4e-33	| B12D protein | chr3:17778471-17779299 FORWARD LENGTH=88	1e-44	96.15	NADH-ubiquinone reductase complex 1 MLRQ subunit	C:GO:0005777; C:GO:0016021	C:peroxisome; C:integral component of membrane	.		.				.
CUFF.2765	ST4.03ch02:32196382-32196671	289	396.089	Sotub02g019430.1.1	93.44	0	Solyc02g076840.2.1 genomic_reference:SL2.50ch02 gene_region:36537398-36546762 transcript_region:SL2.50ch02:36537398..36546762+ functional_description:"Wiskott-Aldrich syndrome protein family member 2 (AHRD V1 *--- WASF2_MOUSE)"	Wiskott-Aldrich syndrome protein family member 2 (AHRD V1 *--- WASF2_MOUSE)	Q_05202	AT2G34150.2	48.47	9e-65	WAVE1 | SCAR family protein | chr2:14419432-14423259 REVERSE LENGTH=821	0	86.15	SCAR1 isoform X1	C:GO:0005856; P:GO:0030036	C:cytoskeleton; P:actin cytoskeleton organization	.		.				.
CUFF.1973	ST4.03ch01:86607816-86608451	635	394.687	Sotub01g047720.1.1	98.54	0	Solyc01g110290.2.1 genomic_reference:SL2.50ch01 gene_region:88779362-88786983 transcript_region:SL2.50ch01:88779362..88786983+ go_terms:GO:0005515,GO:0004310 functional_description:"Squalene synthase (AHRD V1 ***- D0VFU8_SOLLC); contains Interpro domain(s) IPR006449 Farnesyl-diphosphate farnesyltransferase "	Squalene synthase (AHRD V1 ***- D0VFU8_SOLLC); contains Interpro domain(s) IPR006449 Farnesyl-diphosphate farnesyltransferase	Q_15814	AT4G34640.1	77.38	0	SQS1, ERG9 | squalene synthase 1 | chr4:16538489-16541655 FORWARD LENGTH=410	6.6e-229	93.8	squalene synthase	C:GO:0005789; F:GO:0016491; C:GO:0016021; P:GO:0055114; P:GO:0008299; F:GO:0004310; F:GO:0051996	C:endoplasmic reticulum membrane; F:oxidoreductase activity; C:integral component of membrane; P:oxidation-reduction process; P:isoprenoid biosynthetic process; F:farnesyl-diphosphate farnesyltransferase activity; F:squalene synthase activity	EC:2.5.1.29; EC:2.5.1.21	Geranylgeranyl diphosphate synthase; Squalene synthase	.				.
CUFF.6070	ST4.03ch04:58477516-58477714	198	394.015	Sotub04g024280.1.1	92.97	0	Solyc04g064810.2.1 genomic_reference:SL2.50ch04 gene_region:55094838-55101701 transcript_region:SL2.50ch04:55094838..55101701+ functional_description:"Lunapark b (AHRD V1 ***- A8DT12_HAPBU); contains Interpro domain(s) IPR019273 Protein of unknown function DUF2296 "	Lunapark b (AHRD V1 ***- A8DT12_HAPBU); contains Interpro domain(s) IPR019273 Protein of unknown function DUF2296	Q_13897	AT4G31080.1	60.84	3e-96	| Protein of unknown function (DUF2296) | chr4:15121186-15123072 FORWARD LENGTH=409	2.5e-163	81.9	72032176XP_015168256.1 PREDICTED: LOW QUALITY PROTEIN: uncharacterized protein At2g24330-like	C:GO:0005789; C:GO:0071782; P:GO:0071786	C:endoplasmic reticulum membrane; C:endoplasmic reticulum tubular network; P:endoplasmic reticulum tubular network organization	.		.				.
CUFF.4742	ST4.03ch03:56079262-56079441	179	391.968	Sotub03g029650.1.1	44.86	5e-38	Solyc11g020130.1.1 evidence_code:10F0H1E0IEG genomic_reference:SL2.50ch11 gene_region:10197594-10198487 transcript_region:SL2.50ch11:10197594..10198487+ go_terms:GO:0008061 functional_description:"Endochitinase 4 (Fragment) (AHRD V1 ---- CHI4_SOLTU); contains Interpro domain(s) IPR001002 Chitin-binding, type 1 "	Endochitinase 4 (Fragment) (AHRD V1 ---- CHI4_SOLTU); contains Interpro domain(s) IPR001002 Chitin-binding, type 1	#N/A	AT3G12500.1	49.02	5e-10	ATHCHIB, PR3, PR-3, CHI-B, B-CHI, HCHIB | basic chitinase | chr3:3962501-3963984 REVERSE LENGTH=335	5.1e-78	53.9	chitin-binding lectin 1-like	F:GO:0003824	F:catalytic activity	.		.	Chi4			.
CUFF.2454	ST4.03ch02:23666027-23666250	223	391.572	Sotub12g025850.1.1	88.24	3e-30	Solyc11g021230.1.1 evidence_code:10F0H1E0IEG genomic_reference:SL2.50ch11 gene_region:13390822-13391988 transcript_region:SL2.50ch11:13390822..13391988- go_terms:GO:0016020 functional_description:"NAD(P)H-quinone oxidoreductase subunit 1 (AHRD V1 ***- D3WAJ3_ANTMA); contains Interpro domain(s) IPR001694 NADH:ubiquinone oxidoreductase, subunit 1 "	NAD(P)H-quinone oxidoreductase subunit 1 (AHRD V1 ***- D3WAJ3_ANTMA); contains Interpro domain(s) IPR001694 NADH:ubiquinone oxidoreductase, subunit 1	#N/A	ATCG01100.1	86.76	1e-29	NDHA | NADH dehydrogenase family protein | chrC:119847-122009 REVERSE LENGTH=360	1.5e-26	95	NADH dehydrogenase subunit 1 (plastid)	F:GO:0048038; C:GO:0016021; P:GO:0019684; P:GO:0055114; C:GO:0005886; C:GO:0009535; F:GO:0016655	F:quinone binding; C:integral component of membrane; P:photosynthesis, light reaction; P:oxidation-reduction process; C:plasma membrane; C:chloroplast thylakoid membrane; F:oxidoreductase activity, acting on NAD(P)H, quinone or similar compound as acceptor	.		.				.
CUFF.5280	ST4.03ch04:6350436-6350605	169	390.958	Sotub04g009870.1.1	98.33	0	Solyc04g010070.2.1 genomic_reference:SL2.50ch04 gene_region:3365037-3378848 transcript_region:SL2.50ch04:3365037..3378848+ go_terms:GO:0005509 functional_description:"Protein phosphatase 2A regulatory subunit B&apos-like protein (AHRD V1 ***- Q56WJ0_ARATH); contains Interpro domain(s) IPR011992 EF-Hand type "	Protein phosphatase 2A regulatory subunit B&apos-like protein (AHRD V1 ***- Q56WJ0_ARATH); contains Interpro domain(s) IPR011992 EF-Hand type	Q_14363	AT5G28850.2	74.81	0	| Calcium-binding EF-hand family protein | chr5:10877360-10881278 REVERSE LENGTH=536	3.3e-305	92.65	serine threonine phosphatase 2A regulatory subunit B beta-like	F:GO:0005509	F:calcium ion binding	.		.				.
PGSC0003DMG400009043	ST4.03ch01:62746190-62749689	797	390.692	Sotub01g023700.1.1	100	5e-37	Solyc01g079420.2.1 genomic_reference:SL2.50ch01 gene_region:71005941-71009193 transcript_region:SL2.50ch01:71005941..71009193+ go_terms:GO:0005746 functional_description:"Cytochrome c oxidase subunit VC family protein (AHRD V1 *-*- D7LT63_ARALY); contains Interpro domain(s) IPR008432 Cytochrome c oxidase subunit Vc "	Cytochrome c oxidase subunit VC family protein (AHRD V1 *-*- D7LT63_ARALY); contains Interpro domain(s) IPR008432 Cytochrome c oxidase subunit Vc	Q_12885	AT2G47380.1	79.37	2e-25	| Cytochrome c oxidase subunit Vc family protein | chr2:19441694-19441888 FORWARD LENGTH=64	3.9e-27	93.75	probable cytochrome c oxidase subunit 5C-1	C:GO:0005746; C:GO:0016021	C:mitochondrial respiratory chain; C:integral component of membrane	.		.				.
CUFF.1228	ST4.03ch01:72260312-72260546	234	390.248	Sotub01g032070.1.1	98.33	0	Solyc01g094680.2.1 genomic_reference:SL2.50ch01 gene_region:77882950-77894918 transcript_region:SL2.50ch01:77882950..77894918+ go_terms:GO:0008233 functional_description:"Signal peptide peptidase (AHRD V1 **** Q9MA44_ARATH); contains Interpro domain(s) IPR007369 Peptidase A22B, signal peptide peptidase "	Signal peptide peptidase (AHRD V1 **** Q9MA44_ARATH); contains Interpro domain(s) IPR007369 Peptidase A22B, signal peptide peptidase	Q_06642	AT1G01650.1	75.66	0	SPPL4, ATSPPL4 | SIGNAL PEPTIDE PEPTIDASE-LIKE 4 | chr1:233188-237647 REVERSE LENGTH=540	0	91.65	signal peptide peptidase-like 4 isoform X1	P:GO:0033619; C:GO:0030660; C:GO:0071556; C:GO:0071458; P:GO:0006465; F:GO:0042500; C:GO:0005765	P:membrane protein proteolysis; C:Golgi-associated vesicle membrane; C:integral component of lumenal side of endoplasmic reticulum membrane; C:integral component of cytoplasmic side of endoplasmic reticulum membrane; P:signal peptide processing; F:aspartic endopeptidase activity, intramembrane cleaving; C:lysosomal membrane	EC:3.4.23	Acting on peptide bonds (peptidases)	.				.
CUFF.3160	ST4.03ch02:42670761-42671127	366	389.741	Sotub02g024670.1.1	84.31	1e-72	Solyc02g092270.2.1 genomic_reference:SL2.50ch02 gene_region:47982328-47987024 transcript_region:SL2.50ch02:47982328..47987024- go_terms:GO:0005743 functional_description:"NADH dehydrogenase (AHRD V1 -**- NDUS4_RAT); contains Interpro domain(s) IPR006885 ETC complex I subunit conserved region "	NADH dehydrogenase (AHRD V1 -**- NDUS4_RAT); contains Interpro domain(s) IPR006885 ETC complex I subunit conserved region	Q_05392	AT5G67590.1	62.14	2e-36	FRO1 | NADH-ubiquinone oxidoreductase-related | chr5:26958073-26959356 FORWARD LENGTH=154	2.8e-56	71.85	NADH dehydrogenase [ubiquinone] iron-sulfur mitochondrial	P:GO:0022900; F:GO:0016651	P:electron transport chain; F:oxidoreductase activity, acting on NAD(P)H	.		.				.
PGSC0003DMG400016921	ST4.03ch03:16887024-16887686	662	388.225	Sotub03g016600.1.1	100	1e-64	Solyc03g071620.1.1 evidence_code:10F1H1E1IEG genomic_reference:SL2.50ch03 gene_region:41237042-41237467 transcript_region:SL2.50ch03:41237042..41237467+ go_terms:GO:0005515,GO:0003677 functional_description:"Histone H2B (AHRD V1 ***- A2IBL2_NICBE); contains Interpro domain(s) IPR000558 Histone H2B "	Histone H2B (AHRD V1 ***- A2IBL2_NICBE); contains Interpro domain(s) IPR000558 Histone H2B	Q_08362	AT2G28720.1	96.88	9e-47	| Histone superfamily protein | chr2:12327043-12327498 FORWARD LENGTH=151	4.5e-44	99.7	probable histone	F:GO:0003677; F:GO:0046982; C:GO:0000788; P:GO:0006334	F:DNA binding; F:protein heterodimerization activity; C:nuclear nucleosome; P:nucleosome assembly	.		.	H2B*	Skin initiation	H2B interactome	.
CUFF.1936	ST4.03ch01:85687785-85688074	289	385.012	Sotub01g046750.1.1	99.04	0	Solyc01g109410.2.1 genomic_reference:SL2.50ch01 gene_region:88132748-88140649 transcript_region:SL2.50ch01:88132748..88140649- go_terms:GO:0005515 functional_description:"Dolichyl-diphosphooligosaccharide--protein glycosyltransferase subunit (AHRD V1 ***- C1C2G2_9MAXI); contains Interpro domain(s) IPR005013 Dolichyl-diphosphooligosaccharide-protein glycosyltransferase 48kDa subunit "	Dolichyl-diphosphooligosaccharide--protein glycosyltransferase subunit (AHRD V1 ***- C1C2G2_9MAXI); contains Interpro domain(s) IPR005013 Dolichyl-diphosphooligosaccharide-protein glycosyltransferase 48kDa subunit	Q_09501	AT5G66680.1	75.12	0	DGL1 | dolichyl-diphosphooligosaccharide-protein glycosyltransferase 48kDa subunit family protein | chr5:26617840-26620581 REVERSE LENGTH=437	1.3e-227	91.05	dolichyl-diphosphooligosaccharide-- glycosyltransferase 48 kDa subunit	C:GO:0005789; F:GO:0016757; C:GO:0016021; P:GO:0018279	C:endoplasmic reticulum membrane; F:transferase activity, transferring glycosyl groups; C:integral component of membrane; P:protein N-linked glycosylation via asparagine	.		.				.
CUFF.3417	ST4.03ch02:47375588-47375851	152	384.022	Sotub02g036460.1.1	85.86	0	Solyc02g086460.2.1 genomic_reference:SL2.50ch02 gene_region:43702622-43720134 transcript_region:SL2.50ch02:43702622..43720134+ functional_description:"Unknown Protein (AHRD V1)"	Unknown Protein (AHRD V1)	Q_07272	AT2G22795.1	22.39	3e-13	| unknown protein; BEST Arabidopsis thaliana protein match is: unknown protein (TAIR:AT4G37820.1); Has 799854 Blast hits to 188815 proteins in 4452 species: Archae - 4529; Bacteria - 144236; Metazoa - 287749; Fungi - 87083; Plants - 43826; Viruses - 3662; Other Eukaryotes - 228769 (source: NCBI BLink). | chr2:9697380-9699584 REVERSE LENGTH=734	0	72.1	titin isoform X2			.		.				.
PGSC0003DMG400028976	ST4.03ch01:67037347-67042571	1246	380.485	Sotub01g027420.1.1	97.97	8e-174	Solyc01g073690.2.1 genomic_reference:SL2.50ch01 gene_region:70303278-70304360 transcript_region:SL2.50ch01:70303278..70304360- go_terms:GO:0033178 functional_description:"V-type ATP synthase subunit D (AHRD V1 ***- B0WRC9_CULQU); contains Interpro domain(s) IPR002699 ATPase, V1/A1 complex, subunit D "	V-type ATP synthase subunit D (AHRD V1 ***- B0WRC9_CULQU); contains Interpro domain(s) IPR002699 ATPase, V1/A1 complex, subunit D	Q_06759	AT3G58730.1	81.3	2e-106	| vacuolar ATP synthase subunit D (VATD) / V-ATPase D subunit / vacuolar proton pump D subunit (VATPD) | chr3:21718495-21719280 REVERSE LENGTH=261	2.1e-121	92.1	V-type proton ATPase subunit D	F:GO:0042626; P:GO:0055085; C:GO:0005794; C:GO:0000325; C:GO:0005774; C:GO:0005886	F:ATPase activity, coupled to transmembrane movement of substances; P:transmembrane transport; C:Golgi apparatus; C:plant-type vacuole; C:vacuolar membrane; C:plasma membrane	EC:3.6.1.3; EC:3.6.1.15	Adenosinetriphosphatase; Nucleoside-triphosphate phosphatase	.				.
PGSC0003DMG400033690	ST4.03ch03:48533467-48536913	853	379.447	Sotub03g022610.1.1	99.22	2e-78	Solyc03g097970.2.1 genomic_reference:SL2.50ch03 gene_region:53785982-53789328 transcript_region:SL2.50ch03:53785982..53789328+ go_terms:GO:0005515 functional_description:"Erwinia induced protein 2 (AHRD V1 ***- B4FAP8_MAIZE)"	Erwinia induced protein 2 (AHRD V1 ***- B4FAP8_MAIZE)	#N/A	AT3G17780.1	66.67	7e-45	| FUNCTIONS IN: molecular_function unknown; INVOLVED IN: intracellular protein transport; LOCATED IN: endomembrane system, integral to membrane, endoplasmic reticulum; EXPRESSED IN: 23 plant structures; EXPRESSED DURING: 13 growth stages; CONTAINS InterPro DOMAIN/s: B-cell receptor-associated 31-like (InterPro:IPR008417); BEST Arabidopsis thaliana protein match is: B-cell receptor-associated 31-l…	7.1e-60	86.15	24866310XP_006363986.1 PREDICTED: uncharacterized protein LOC102600005	F:GO:0016491; C:GO:0016021; C:GO:0005783; P:GO:0055114; P:GO:0006886	F:oxidoreductase activity; C:integral component of membrane; C:endoplasmic reticulum; P:oxidation-reduction process; P:intracellular protein transport	.		.				.
PGSC0003DMG400020251	ST4.03ch02:48022953-48027185	782	378.298	Sotub02g037390.1.1	100	9e-87	Solyc02g094200.2.1 genomic_reference:SL2.50ch02 gene_region:49383545-49389074 transcript_region:SL2.50ch02:49383545..49389074+ go_terms:GO:0008320,GO:0008536 functional_description:"Nuclear transport factor 2 (AHRD V1 ***- B3TLR5_ELAGV); contains Interpro domain(s) IPR018222 Nuclear transport factor 2, Eukaryote "	Nuclear transport factor 2 (AHRD V1 ***- B3TLR5_ELAGV); contains Interpro domain(s) IPR018222 Nuclear transport factor 2, Eukaryote	Q_05630	AT1G27970.1	87.8	8e-61	NTF2B | nuclear transport factor 2B | chr1:9746921-9747787 FORWARD LENGTH=126	1.6e-64	94.85	nuclear transport factor 2	C:GO:0005635; P:GO:0006606; C:GO:0005829; F:GO:0008565; F:GO:0008536; C:GO:0005886	C:nuclear envelope; P:protein import into nucleus; C:cytosol; F:protein transporter activity; F:Ran GTPase binding; C:plasma membrane	.		.				.
CUFF.2888	ST4.03ch02:36328892-36330526	1264	377.23	Sotub02g023700.1.1	98.47	0	Solyc02g080530.2.1 genomic_reference:SL2.50ch02 gene_region:39317455-39319147 transcript_region:SL2.50ch02:39317455..39319147- go_terms:GO:0004601,GO:0005515 functional_description:"Peroxidase (AHRD V1 **** C7DYB2_9ERIC); contains Interpro domain(s) IPR002016 Haem peroxidase, plant/fungal/bacterial "	Peroxidase (AHRD V1 **** C7DYB2_9ERIC); contains Interpro domain(s) IPR002016 Haem peroxidase, plant/fungal/bacterial	#N/A	AT4G21960.1	80	9e-155	PRXR1 | Peroxidase superfamily protein | chr4:11646613-11648312 REVERSE LENGTH=330	1.6e-188	94.85	peroxidase 42	F:GO:0004601; P:GO:0006979; F:GO:0046872; P:GO:0098869; P:GO:0009664; P:GO:0055114; C:GO:0005576; C:GO:0009505; F:GO:0020037; P:GO:0042744	F:peroxidase activity; P:response to oxidative stress; F:metal ion binding; P:cellular oxidant detoxification; P:plant-type cell wall organization; P:oxidation-reduction process; C:extracellular region; C:plant-type cell wall; F:heme binding; P:hydrogen peroxide catabolic process	EC:1.11.1.7	Peroxidase	.				.
CUFF.5237	ST4.03ch04:4810218-4810418	200	377.216	Sotub04g009110.1.1	93.63	5e-143	Solyc04g009180.1.1 evidence_code:10F0H1E1IEG genomic_reference:SL2.50ch04 gene_region:2687517-2688317 transcript_region:SL2.50ch04:2687517..2688317+ go_terms:GO:0003700 functional_description:"TCP family transcription factor (AHRD V1 *-** A6MCZ2_9ORYZ); contains Interpro domain(s) IPR005333 Transcription factor, TCP "	TCP family transcription factor (AHRD V1 *-** A6MCZ2_9ORYZ); contains Interpro domain(s) IPR005333 Transcription factor, TCP	Q_05748	AT5G23280.1	60.66	2e-66	| TCP family transcription factor | chr5:7843017-7843769 FORWARD LENGTH=250	5.5e-120	78.05	transcription factor TCP7-like	P:GO:2000024	P:regulation of leaf development	.		Cell proliferation				.
CUFF.5397	ST4.03ch04:10082343-10082557	214	376.595	Sotub04g012670.1.1	98.15	0	Solyc04g015680.2.1 genomic_reference:SL2.50ch04 gene_region:5956632-5977381 transcript_region:SL2.50ch04:5956632..5977381+ go_terms:GO:0004222 functional_description:"Insulin degrading enzyme (AHRD V1 **-- Q93YG9_SOLLC); contains Interpro domain(s) IPR011237 Peptidase M16, core "	Insulin degrading enzyme (AHRD V1 **-- Q93YG9_SOLLC); contains Interpro domain(s) IPR011237 Peptidase M16, core	Q_14066	AT2G41790.1	69.22	0	| Insulinase (Peptidase family M16) family protein | chr2:17429453-17436110 REVERSE LENGTH=970	0	91.1	insulin-degrading enzyme-like peroxisomal	F:GO:0008270; P:GO:0043171; C:GO:0005739; P:GO:0016485; F:GO:0004222; P:GO:0051603	F:zinc ion binding; P:peptide catabolic process; C:mitochondrion; P:protein processing; F:metalloendopeptidase activity; P:proteolysis involved in cellular protein catabolic process	EC:3.4.24	Acting on peptide bonds (peptidases)	.				.
PGSC0003DMG400014672	ST4.03ch01:88271448-88272913	1039	370.55	Sotub01g050000.1.1	95.89	4e-152	Solyc07g056490.2.1 genomic_reference:SL2.50ch07 gene_region:61624235-61625888 transcript_region:SL2.50ch07:61624235..61625888- go_terms:GO:0004364 functional_description:"Glutathione transferase (AHRD V1 **** O49821_CARPA); contains Interpro domain(s) IPR004046 Glutathione S-transferase, C-terminal "	Glutathione transferase (AHRD V1 **** O49821_CARPA); contains Interpro domain(s) IPR004046 Glutathione S-transferase, C-terminal	Q_03531	AT1G78380.1	64.65	2e-85	ATGSTU19, GST8, GSTU19 | glutathione S-transferase TAU 19 | chr1:29486659-29487819 REVERSE LENGTH=219	6.9e-124	91.1	probable glutathione S-transferase	P:GO:0009407; C:GO:0005737; P:GO:0006749; F:GO:0004364	P:toxin catabolic process; C:cytoplasm; P:glutathione metabolic process; F:glutathione transferase activity	EC:2.5.1.18	Glutathione transferase	.				.
CUFF.1700	ST4.03ch01:80697333-80697508	175	367.584	Sotub01g041040.1.1	97.75	0	Solyc01g104040.2.1 genomic_reference:SL2.50ch01 gene_region:84263681-84287075 transcript_region:SL2.50ch01:84263681..84287075- go_terms:GO:0003980,GO:0051082 functional_description:"UDP-glucose glycoprotein glucosyltransferase (AHRD V1 **** D7KYS8_ARALY); contains Interpro domain(s) IPR009448 UDP-glucose:Glycoprotein Glucosyltransferase "	UDP-glucose glycoprotein glucosyltransferase (AHRD V1 **** D7KYS8_ARALY); contains Interpro domain(s) IPR009448 UDP-glucose:Glycoprotein Glucosyltransferase	Q_16815	AT1G71220.2	67.49	0	EBS1 | UDP-glucose:glycoprotein glucosyltransferases;transferases, transferring hexosyl groups;transferases, transferring glycosyl groups | chr1:26841664-26851730 FORWARD LENGTH=1614	0	90.7	UDP-glucose:glyco glucosyltransferase isoform X1	P:GO:0097359; P:GO:0006486; F:GO:0003980	P:UDP-glucosylation; P:protein glycosylation; F:UDP-glucose:glycoprotein glucosyltransferase activity	.		.				.
CUFF.2143	ST4.03ch02:5574528-5574846	318	363.724	Sotub02g006870.1.1	98.09	0	Solyc02g050280.2.1 genomic_reference:SL2.50ch02 gene_region:25311503-25328863 transcript_region:SL2.50ch02:25311503..25328863+ go_terms:GO:0004003 functional_description:"Chromodomain-helicase-DNA-binding protein 3 (AHRD V1 *--* CHD3_DROME); contains Interpro domain(s) IPR000330 SNF2-related "	Chromodomain-helicase-DNA-binding protein 3 (AHRD V1 *--* CHD3_DROME); contains Interpro domain(s) IPR000330 SNF2-related	Q_06224	AT1G50410.1	57.01	0	| SNF2 domain-containing protein / helicase domain-containing protein / zinc finger protein-related | chr1:18672828-18677365 FORWARD LENGTH=981	0	89.85	uncharacterized ATP-dependent helicase isoform X2			.		.				.
CUFF.1559	ST4.03ch01:78656168-78656424	256	363.535	Sotub09g017450.1.1	43.36	1e-14	Solyc01g009850.2.1 genomic_reference:SL2.50ch01 gene_region:4369328-4375850 transcript_region:SL2.50ch01:4369328..4375850+ functional_description:"Unknown Protein (AHRD V1)"	Unknown Protein (AHRD V1)	Q_06282	AT3G24255.1	39.37	6e-22	| RNA-directed DNA polymerase (reverse transcriptase)-related family protein | chr3:8789471-8793208 FORWARD LENGTH=746	8.6e-51	73.9	42643336XP_009758873.1 PREDICTED: uncharacterized protein LOC104211508			.		.				.
CUFF.1358	ST4.03ch01:74788536-74788823	287	362.614	Sotub01g034520.1.1	94	2e-27	Solyc01g097020.2.1 genomic_reference:SL2.50ch01 gene_region:79761366-79764565 transcript_region:SL2.50ch01:79761366..79764565- functional_description:"Unknown Protein (AHRD V1)"	Unknown Protein (AHRD V1)	Q_08434	AT2G46390.1	57.58	0.0008	| unknown protein; FUNCTIONS IN: molecular_function unknown; INVOLVED IN: biological_process unknown; LOCATED IN: endomembrane system; EXPRESSED IN: 24 plant structures; EXPRESSED DURING: 15 growth stages; Has 4 Blast hits to 4 proteins in 2 species: Archae - 0; Bacteria - 0; Metazoa - 0; Fungi - 0; Plants - 4; Viruses - 0; Other Eukaryotes - 0 (source: NCBI BLink). | chr2:19042466-19043018 REVER…	1.2e-18	82.69	43876028XP_015063207.1 PREDICTED: uncharacterized protein LOC107008613	C:GO:0016021	C:integral component of membrane	.		.				.
PGSC0003DMG400026565	ST4.03ch02:25001719-25005439	1877	362.155	Sotub02g012620.1.1	96.85	0	Solyc02g065770.2.1 genomic_reference:SL2.50ch02 gene_region:31490287-31494371 transcript_region:SL2.50ch02:31490287..31494371- functional_description:"COBRA-like protein 4 (AHRD V1 ***- B6SST3_MAIZE); contains Interpro domain(s) IPR017391 COBRA-like "	COBRA-like protein 4 (AHRD V1 ***- B6SST3_MAIZE); contains Interpro domain(s) IPR017391 COBRA-like	Q_07593	AT5G60920.1	80.3	0	COB | COBRA-like extracellular glycosyl-phosphatidyl inositol-anchored protein family | chr5:24511466-24513932 REVERSE LENGTH=456	3.5e-260	91.9	COBRA-like	C:GO:0016021; P:GO:0010215; P:GO:0016049; C:GO:0031225	C:integral component of membrane; P:cellulose microfibril organization; P:cell growth; C:anchored component of membrane	.		.				.
PGSC0003DMG402025083	ST4.03ch04:61099774-61103157	1344	360.871	Sotub04g026530.1.1	87.86	0	Solyc04g071900.2.1 genomic_reference:SL2.50ch04 gene_region:56513280-56516291 transcript_region:SL2.50ch04:56513280..56516291+ go_terms:GO:0004601 functional_description:"Peroxidase (AHRD V1 **** Q94IQ1_TOBAC); contains Interpro domain(s) IPR002016 Haem peroxidase, plant/fungal/bacterial "	Peroxidase (AHRD V1 **** Q94IQ1_TOBAC); contains Interpro domain(s) IPR002016 Haem peroxidase, plant/fungal/bacterial	Q_12436	AT1G71695.1	64.29	8e-115	| Peroxidase superfamily protein | chr1:26964359-26966557 FORWARD LENGTH=358	7.6e-181	86.75	peroxidase 12-like	F:GO:0004601; P:GO:0006979; F:GO:0046872; C:GO:0016021; P:GO:0098869; P:GO:0009664; P:GO:0055114; C:GO:0005576; C:GO:0009505; F:GO:0020037; P:GO:0042744	F:peroxidase activity; P:response to oxidative stress; F:metal ion binding; C:integral component of membrane; P:cellular oxidant detoxification; P:plant-type cell wall organization; P:oxidation-reduction process; C:extracellular region; C:plant-type cell wall; F:heme binding; P:hydrogen peroxide catabolic process	EC:1.11.1.7	Peroxidase	.				.
PGSC0003DMG400024474	ST4.03ch03:53841277-53844424	994	360.598	Sotub03g027260.1.1	95.21	1e-73	Solyc03g113910.2.1 genomic_reference:SL2.50ch03 gene_region:58001941-58004317 transcript_region:SL2.50ch03:58001941..58004317+ functional_description:"Gibberellin-regulated protein 2 (AHRD V1 *--- B6SKV6_MAIZE); contains Interpro domain(s) IPR003854 Gibberellin regulated protein "	Gibberellin-regulated protein 2 (AHRD V1 *--- B6SKV6_MAIZE); contains Interpro domain(s) IPR003854 Gibberellin regulated protein	#N/A	AT5G14920.1	63.93	1e-21	| Gibberellin-regulated family protein | chr5:4826598-4827761 FORWARD LENGTH=275	1.7e-65	68.05	gibberellin-regulated 10-like			.		.				.
PGSC0003DMG400014232	ST4.03ch03:57733108-57736567	2029	358.031	Sotub03g031490.1.1	97.15	0	Solyc03g118040.2.1 genomic_reference:SL2.50ch03 gene_region:61077682-61081165 transcript_region:SL2.50ch03:61077682..61081165- go_terms:GO:0005509 functional_description:"Calcium-binding protein Calnexin (AHRD V1 **-* Q9BLH3_HALRO); contains Interpro domain(s) IPR018124 Calreticulin/calnexin, conserved site IPR001580 Calreticulin/calnexin "	Calcium-binding protein Calnexin (AHRD V1 **-* Q9BLH3_HALRO); contains Interpro domain(s) IPR018124 Calreticulin/calnexin, conserved site IPR001580 Calreticulin/calnexin	Q_07075	AT5G61790.1	77.05	0	CNX1, ATCNX1 | calnexin 1 | chr5:24827394-24829642 REVERSE LENGTH=530	2.6e-236	78.35	calnexin homolog 1-like	F:GO:0005509; C:GO:0016021; C:GO:0005783; F:GO:0051082; P:GO:0006457	F:calcium ion binding; C:integral component of membrane; C:endoplasmic reticulum; F:unfolded protein binding; P:protein folding	.		.				.
CUFF.1204	ST4.03ch01:71825007-71825314	307	356.462	Sotub01g031570.1.1	92.33	0	Solyc01g094210.2.1 genomic_reference:SL2.50ch01 gene_region:77532371-77534840 transcript_region:SL2.50ch01:77532371..77534840+ go_terms:GO:0004090 functional_description:"Carbonyl reductase 3 (AHRD V1 **** B6TRS7_MAIZE); contains Interpro domain(s) IPR002347 Glucose/ribitol dehydrogenase "	Carbonyl reductase 3 (AHRD V1 **** B6TRS7_MAIZE); contains Interpro domain(s) IPR002347 Glucose/ribitol dehydrogenase	Q_12589	AT3G61220.1	55.82	3e-88	| NAD(P)-binding Rossmann-fold superfamily protein | chr3:22663025-22664316 FORWARD LENGTH=296	1.3e-168	83.3	(+)-neomenthol dehydrogenase-like	F:GO:0016491; P:GO:0055114	F:oxidoreductase activity; P:oxidation-reduction process	.		.				.
CUFF.1321	ST4.03ch01:74226095-74226331	236	356.449	Sotub01g034000.1.1	98.4	0	Solyc01g096500.2.1 genomic_reference:SL2.50ch01 gene_region:79343169-79351925 transcript_region:SL2.50ch01:79343169..79351925- go_terms:GO:0017050 functional_description:"D-erythro-sphingosine kinase (AHRD V1 *-** D7MES6_ARALY); contains Interpro domain(s) IPR001206 Diacylglycerol kinase, catalytic region "	D-erythro-sphingosine kinase (AHRD V1 *-** D7MES6_ARALY); contains Interpro domain(s) IPR001206 Diacylglycerol kinase, catalytic region	#N/A	AT5G23450.2	66.32	0	ATLCBK1, LCBK1 | long-chain base (LCB) kinase 1 | chr5:7905041-7908960 REVERSE LENGTH=763	0	86.45	sphingoid long-chain bases kinase 1	F:GO:0017050; P:GO:0016310; C:GO:0005886; P:GO:0030148	F:D-erythro-sphingosine kinase activity; P:phosphorylation; C:plasma membrane; P:sphingolipid biosynthetic process	.		.				.
PGSC0003DMG400003111	ST4.03ch01:86608964-86615561	1567	355.718	Sotub01g047730.1.1	98.92	0	Solyc01g110300.2.1 genomic_reference:SL2.50ch01 gene_region:88788002-88793586 transcript_region:SL2.50ch01:88788002..88793586- go_terms:GO:0030276 functional_description:"Clathrin binding protein (AHRD V1 **-* B6STF7_MAIZE); contains Interpro domain(s) IPR001452 Src homology-3 domain "	Clathrin binding protein (AHRD V1 **-* B6STF7_MAIZE); contains Interpro domain(s) IPR001452 Src homology-3 domain	Q_10572	AT4G34660.1	77.3	5e-150	| SH3 domain-containing protein | chr4:16545595-16548294 REVERSE LENGTH=368	5.3e-185	86.75	SH3 domain-containing 2	C:GO:0005829	C:cytosol	.		.				.
CUFF.1865	ST4.03ch01:84270155-84270881	643	355.492	Sotub01g045060.1.1	98.79	0	Solyc01g107910.2.1 genomic_reference:SL2.50ch01 gene_region:87057221-87058641 transcript_region:SL2.50ch01:87057221..87058641- go_terms:GO:0042409 functional_description:"Caffeoyl CoA 3-O-methyltransferase (AHRD V1 **** Q5I2D1_9ROSI); contains Interpro domain(s) IPR002935 O-methyltransferase, family 3 "	Caffeoyl CoA 3-O-methyltransferase (AHRD V1 **** Q5I2D1_9ROSI); contains Interpro domain(s) IPR002935 O-methyltransferase, family 3	Q_00379	AT4G34050.1	87.97	1e-124	CCoAOMT1 | S-adenosyl-L-methionine-dependent methyltransferases superfamily protein | chr4:16310844-16311973 FORWARD LENGTH=259	5e-139	96.35	caffeoyl- O-methyltransferase	P:GO:0009805; F:GO:0042409; F:GO:0046872; P:GO:0009809; P:GO:0032259	P:coumarin biosynthetic process; F:caffeoyl-CoA O-methyltransferase activity; F:metal ion binding; P:lignin biosynthetic process; P:methylation	EC:2.1.1.104	Caffeoyl-CoA O-methyltransferase	.				.
CUFF.4828	ST4.03ch03:57871912-57872472	441	353.078	Sotub03g031640.1.1	99.48	0	Solyc03g118200.2.1 genomic_reference:SL2.50ch03 gene_region:61188206-61198586 transcript_region:SL2.50ch03:61188206..61198586- go_terms:GO:0005544 functional_description:"Copine-3 (AHRD V1 ***- B6SK39_MAIZE); contains Interpro domain(s) IPR010734 Copine "	Copine-3 (AHRD V1 ***- B6SK39_MAIZE); contains Interpro domain(s) IPR010734 Copine	#N/A	AT5G61910.4	71.5	0	| DCD (Development and Cell Death) domain protein | chr5:24855908-24863729 REVERSE LENGTH=1346	0	94	BONZAI 1-like isoform X1	P:GO:0060548; F:GO:0005544	P:negative regulation of cell death; F:calcium-dependent phospholipid binding	.		.				.
PGSC0003DMG400024748	ST4.03ch01:77210932-77211338	406	350.657	Sotub01g037240.1.1	99.08	2e-54	Solyc01g099410.2.1 genomic_reference:SL2.50ch01 gene_region:81438054-81439018 transcript_region:SL2.50ch01:81438054..81439018- go_terms:GO:0005634,GO:0003677 functional_description:"Histone H2A (AHRD V1 ***- Q8H0G7_TOBAC); contains Interpro domain(s) IPR002119 Histone H2A "	Histone H2A (AHRD V1 ***- Q8H0G7_TOBAC); contains Interpro domain(s) IPR002119 Histone H2A	#N/A	AT5G59870.1	87.04	3e-38	HTA6 | histone H2A 6 | chr5:24115605-24116144 REVERSE LENGTH=150	3.4e-42	82.3	histone -like	F:GO:0003677; C:GO:0000790; F:GO:0046982; P:GO:0006342; C:GO:0000786	F:DNA binding; C:nuclear chromatin; F:protein heterodimerization activity; P:chromatin silencing; C:nucleosome	.		.			H2B interactome	.
CUFF.348	ST4.03ch01:19007985-19008231	246	347.291	Sotub01g015350.1.1	95.51	0	Solyc01g028870.2.1 genomic_reference:SL2.50ch01 gene_region:33675673-33684181 transcript_region:SL2.50ch01:33675673..33684181+ go_terms:GO:0006355 functional_description:"N utilization substance protein B homolog (AHRD V1 *-*- D5S311_CLODI); contains Interpro domain(s) IPR006027 NusB/RsmB/TIM44 "	N utilization substance protein B homolog (AHRD V1 *-*- D5S311_CLODI); contains Interpro domain(s) IPR006027 NusB/RsmB/TIM44	#N/A	AT4G26370.1	71.12	2e-90	| antitermination NusB domain-containing protein | chr4:13334099-13336153 REVERSE LENGTH=301	7e-148	89.25	24862954XP_006359198.1 PREDICTED: uncharacterized protein LOC102583345	C:GO:0009507; F:GO:0003723; P:GO:0006355; P:GO:0006353	C:chloroplast; F:RNA binding; P:regulation of transcription, DNA-templated; P:DNA-templated transcription, termination	.		.				.
CUFF.2429	ST4.03ch02:22253637-22264542	211	346.292	Sotub02g011100.1.1	94.44	3e-108	Solyc02g063360.2.1 genomic_reference:SL2.50ch02 gene_region:30004241-30007916 transcript_region:SL2.50ch02:30004241..30007916- functional_description:"C2 domain-containing protein (AHRD V1 **-- D7MIH2_ARALY); contains Interpro domain(s) IPR018029 C2 membrane targeting protein "	C2 domain-containing protein (AHRD V1 **-- D7MIH2_ARALY); contains Interpro domain(s) IPR018029 C2 membrane targeting protein	#N/A	AT1G66360.1	62.11	1e-56	| Calcium-dependent lipid-binding (CaLB domain) family protein | chr1:24751431-24752607 FORWARD LENGTH=174	1.1e-86	91.8	C2-DOMAIN ABA-RELATED 3-like			.		.				.
CUFF.5824	ST4.03ch04:48003559-48003829	270	346.286	Sotub04g019030.1.1	97.9	0	Solyc04g050040.2.1 genomic_reference:SL2.50ch04 gene_region:44390674-44411622 transcript_region:SL2.50ch04:44390674..44411622- go_terms:GO:0016020,GO:0005509 functional_description:"Mitochondrial carrier C12B10.09 (AHRD V1 *-*- B6U3K8_MAIZE); contains Interpro domain(s) IPR001993 Mitochondrial substrate carrier "	Mitochondrial carrier C12B10.09 (AHRD V1 *-*- B6U3K8_MAIZE); contains Interpro domain(s) IPR001993 Mitochondrial substrate carrier	Q_14602	AT2G35800.1	63.96	0	| mitochondrial substrate carrier family protein | chr2:15044437-15048352 FORWARD LENGTH=823	0	83.1	mitochondrial substrate carrier family C	P:GO:0055085; F:GO:0003735; F:GO:0005509; C:GO:0009941; C:GO:0016021; P:GO:0006412	P:transmembrane transport; F:structural constituent of ribosome; F:calcium ion binding; C:chloroplast envelope; C:integral component of membrane; P:translation	.		.				.
PGSC0003DMG400003081	ST4.03ch02:30355376-30364379	737	345.467	Sotub02g017490.1.1	97.66	8e-66	Solyc02g071150.2.1 genomic_reference:SL2.50ch02 gene_region:35217704-35225700 transcript_region:SL2.50ch02:35217704..35225700- go_terms:GO:0005515,GO:0003690 functional_description:"DNA-binding protein (AHRD V1 **** B7R4T4_9EURY); contains Interpro domain(s) IPR002836 DNA-binding TFAR19-related protein "	DNA-binding protein (AHRD V1 **** B7R4T4_9EURY); contains Interpro domain(s) IPR002836 DNA-binding TFAR19-related protein	Q_12604	AT1G29850.1	77.1	1e-34	| double-stranded DNA-binding family protein | chr1:10447866-10449630 FORWARD LENGTH=129	5.1e-42	75.95	DNA-binding DDB_G0278111	F:GO:0003677; C:GO:0005829	F:DNA binding; C:cytosol	.		.				.
CUFF.853	ST4.03ch01:63630214-63630415	201	345.457	Sotub01g024470.1.1	89.86	4e-129	Solyc01g068450.2.1 genomic_reference:SL2.50ch01 gene_region:70089237-70090777 transcript_region:SL2.50ch01:70089237..70090777+ functional_description:"Genomic DNA chromosome 3 P1 clone MSJ11 (AHRD V1 *--- Q9LW04_ARATH); contains Interpro domain(s) IPR019191 Essential protein Yae1, N-terminal "	Genomic DNA chromosome 3 P1 clone MSJ11 (AHRD V1 *--- Q9LW04_ARATH); contains Interpro domain(s) IPR019191 Essential protein Yae1, N-terminal	#N/A	AT3G15750.1	45.31	3e-24	| Essential protein Yae1, N-terminal | chr3:5335089-5336184 FORWARD LENGTH=199	1.2e-104	80.95	yae1 domain-containing 1-like isoform X2			.		.				.
PGSC0003DMG400000738	ST4.03ch01:86160369-86165726	2429	341.864	Sotub01g047290.1.1	96.42	0	Solyc01g109870.2.1 genomic_reference:SL2.50ch01 gene_region:88463446-88468885 transcript_region:SL2.50ch01:88463446..88468885- go_terms:GO:0005622 functional_description:"SEC14-like protein (AHRD V1 **-- Q9T026_ARATH); contains Interpro domain(s) IPR001251 Cellular retinaldehyde-binding/triple function, C-terminal "	SEC14-like protein (AHRD V1 **-- Q9T026_ARATH); contains Interpro domain(s) IPR001251 Cellular retinaldehyde-binding/triple function, C-terminal	Q_05047	AT2G21520.1	72.07	0	| Sec14p-like phosphatidylinositol transfer family protein | chr2:9215956-9218953 FORWARD LENGTH=633	0	89.55	phosphatidylinositol phosphatidylcholine transfer SFH8-like isoform X2	C:GO:0016021; P:GO:0006810; C:GO:0005622; F:GO:0005215	C:integral component of membrane; P:transport; C:intracellular; F:transporter activity	.		.				.
CUFF.705	ST4.03ch01:58446405-58446714	309	339.197	Sotub01g021180.1.1	97.57	0	Solyc01g067100.2.1 genomic_reference:SL2.50ch01 gene_region:67853401-67862419 transcript_region:SL2.50ch01:67853401..67862419- go_terms:GO:0030332 functional_description:"Cullin 1-like protein C (AHRD V1 ***- A0ELU7_PETIN); contains Interpro domain(s) IPR001373 Cullin, N-terminal "	Cullin 1-like protein C (AHRD V1 ***- A0ELU7_PETIN); contains Interpro domain(s) IPR001373 Cullin, N-terminal	Q_03298	AT4G02570.4	81.76	0	CUL1 | cullin 1 | chr4:1129315-1133435 FORWARD LENGTH=738	0	96.2	cullin-1 [Solanum lycopersicum] cullin-1 [Solanum pennellii] cullin-1 [Solanum pennellii] cullin-1	F:GO:0061630; F:GO:0031625; C:GO:0031461; P:GO:0042787	F:ubiquitin protein ligase activity; F:ubiquitin protein ligase binding; C:cullin-RING ubiquitin ligase complex; P:protein ubiquitination involved in ubiquitin-dependent protein catabolic process	.		.				.
PGSC0003DMG400003615	ST4.03ch02:39961470-39963059	602	335.046	Sotub02g027830.1.1	96.61	2e-77	Solyc02g084710.2.1 genomic_reference:SL2.50ch02 gene_region:42394410-42396096 transcript_region:SL2.50ch02:42394410..42396096+ go_terms:GO:0045454 functional_description:"Thioredoxin h1 (AHRD V1 ***- A8HTK0_SOYBN); contains Interpro domain(s) IPR015467 Thioredoxin, core "	Thioredoxin h1 (AHRD V1 ***- A8HTK0_SOYBN); contains Interpro domain(s) IPR015467 Thioredoxin, core	Q_08376	AT3G51030.1	73.21	8e-47	ATTRX1, ATTRX H1, TRX1 | thioredoxin H-type 1 | chr3:18951123-18951955 REVERSE LENGTH=114	2.9e-60	92.6	thioredoxin H-type	F:GO:0015035; P:GO:0006662; F:GO:0008047; P:GO:0045454; P:GO:0006457; P:GO:0000103; C:GO:0005886; P:GO:0043085; C:GO:0048046; C:GO:0005829; F:GO:0016671; P:GO:0034599; P:GO:0055114	F:protein disulfide oxidoreductase activity; P:glycerol ether metabolic process; F:enzyme activator activity; P:cell redox homeostasis; P:protein folding; P:sulfate assimilation; C:plasma membrane; P:positive regulation of catalytic activity; C:apoplast; C:cytosol; F:oxidoreductase activity, acting on a sulfur group of donors, disulfide as acceptor; P:cellular response to oxidative stress; P:oxid…	.		.				.
CUFF.6110	ST4.03ch04:60060127-60060295	168	333.106	Sotub09g011510.1.1	97.32	0	Solyc09g008820.2.1 genomic_reference:SL2.50ch09 gene_region:2243656-2248916 transcript_region:SL2.50ch09:2243656..2248916- go_terms:GO:0030246,GO:0005515 functional_description:"F-box protein PP2-B1 (AHRD V1 ***- PP2B1_ARATH); contains Interpro domain(s) IPR001810 Cyclin-like F-box "	F-box protein PP2-B1 (AHRD V1 ***- PP2B1_ARATH); contains Interpro domain(s) IPR001810 Cyclin-like F-box	Q_11217	AT3G53000.1	67.79	6e-121	AtPP2-A15, PP2-A15 | phloem protein 2-A15 | chr3:19654278-19655801 FORWARD LENGTH=300	7.3e-177	89.6	F-box PP2-A15-like			.		.				.
CUFF.680	ST4.03ch01:51057584-51057736	152	331.973	Sotub01g015830.1.1	75.85	2e-100	Solyc01g007610.2.1 genomic_reference:SL2.50ch01 gene_region:1879619-1881527 transcript_region:SL2.50ch01:1879619..1881527- go_terms:GO:0005840,GO:0015934,GO:0015935,GO:0003723 functional_description:"30S ribosomal protein S3 chloroplastic (AHRD V1 ***- D3WBD9_9BORA); contains Interpro domain(s) IPR005704 Ribosomal protein S3, bacterial "	30S ribosomal protein S3 chloroplastic (AHRD V1 ***- D3WBD9_9BORA); contains Interpro domain(s) IPR005704 Ribosomal protein S3, bacterial	Q_00604	ATCG00800.1	68.35	3e-79	| structural constituent of ribosome | chrC:82826-83482 REVERSE LENGTH=218	5.1e-85	78.8	ribosomal S3 [Solanum bulbocastanum] ribosomal S3 [Solanum tuberosum] ribosomal S3 (chloroplast) [Solanum cheesmaniae] ribosomal S3 (chloroplast) [Solanum neorickii] ribosomal S3 (chloroplast) [Solanum chilense] ribosomal S3 (chloroplast) [Solanum galapagense] ribosomal S3 (chloroplast) [Solanum peruvianum] ribosomal S3 (chloroplast) [Solanum pimpinellifolium] ribosomal S3 (chloroplast) [Solanum …	C:GO:0009507; F:GO:0003735; C:GO:0022627; F:GO:0019843; P:GO:0006412	C:chloroplast; F:structural constituent of ribosome; C:cytosolic small ribosomal subunit; F:rRNA binding; P:translation	.		.				.
CUFF.1561	ST4.03ch01:78458590-78465740	415	330.644	Sotub01g038660.1.1	100	2e-130	Solyc01g100860.2.1 genomic_reference:SL2.50ch01 gene_region:82524862-82533922 transcript_region:SL2.50ch01:82524862..82533922- go_terms:GO:0042802 functional_description:"ADP-ribosylation factor (AHRD V1 ***- D7KT27_ARALY); contains Interpro domain(s) IPR006688 ADP-ribosylation factor "	ADP-ribosylation factor (AHRD V1 ***- D7KT27_ARALY); contains Interpro domain(s) IPR006688 ADP-ribosylation factor	Q_00247	AT3G62290.3	98.9	2e-101	ARFA1E | ADP-ribosylation factor A1E | chr3:23052287-23053545 FORWARD LENGTH=181	2.4e-98	99.9	ADP-ribosylation factor	F:GO:0005525; C:GO:0005768; C:GO:0009506; P:GO:0016192; P:GO:0007264; P:GO:0015031; C:GO:0016021; C:GO:0005829; C:GO:0005773; F:GO:0016004; C:GO:0005798	F:GTP binding; C:endosome; C:plasmodesma; P:vesicle-mediated transport; P:small GTPase mediated signal transduction; P:protein transport; C:integral component of membrane; C:cytosol; C:vacuole; F:phospholipase activator activity; C:Golgi-associated vesicle	.		.				.
CUFF.3109	ST4.03ch02:40234805-40235968	865	330.011	Sotub02g010180.1.1	56.03	2e-87	Solyc02g084970.2.1 genomic_reference:SL2.50ch02 gene_region:42585594-42587453 transcript_region:SL2.50ch02:42585594..42587453+ go_terms:GO:0016020 functional_description:"PAP2 domain protein (AHRD V1 *--- B6Q1Y8_PENMQ); contains Interpro domain(s) IPR000326 Phosphatidic acid phosphatase type 2/haloperoxidase "	PAP2 domain protein (AHRD V1 *--- B6Q1Y8_PENMQ); contains Interpro domain(s) IPR000326 Phosphatidic acid phosphatase type 2/haloperoxidase	#N/A	AT5G66450.2	52.6	7e-48	| Phosphatidic acid phosphatase (PAP2) family protein | chr5:26534978-26535951 FORWARD LENGTH=227	4e-134	78.1	lipid phosphate phosphatase epsilon chloroplastic-like	F:GO:0008195; C:GO:0009507; C:GO:0016021; P:GO:0006651; P:GO:0016311	F:phosphatidate phosphatase activity; C:chloroplast; C:integral component of membrane; P:diacylglycerol biosynthetic process; P:dephosphorylation	EC:3.1.3.4; EC:3.1.3.41	Phosphatidate phosphatase; 4-nitrophenylphosphatase	.				.
CUFF.2456	ST4.03ch02:23811721-23811887	166	325.856	Sotub02g011900.1.1	100	1e-129	Solyc02g065180.2.1 genomic_reference:SL2.50ch02 gene_region:30918048-30924916 transcript_region:SL2.50ch02:30918048..30924916+ functional_description:"Genomic DNA chromosome 5 P1 clone MUD21 (AHRD V1 **-- Q9FKY8_ARATH); contains Interpro domain(s) IPR012445 Protein of unknown function DUF1649 "	Genomic DNA chromosome 5 P1 clone MUD21 (AHRD V1 **-- Q9FKY8_ARATH); contains Interpro domain(s) IPR012445 Protein of unknown function DUF1649	Q_07868	AT5G66930.2	73.96	5e-70	| unknown protein; CONTAINS InterPro DOMAIN/s: Protein of unknown function DUF1649 (InterPro:IPR012445); Has 251 Blast hits to 251 proteins in 113 species: Archae - 0; Bacteria - 0; Metazoa - 91; Fungi - 85; Plants - 58; Viruses - 0; Other Eukaryotes - 17 (source: NCBI BLink). | chr5:26725997-26727549 FORWARD LENGTH=215	5.5e-101	85.6	autophagy-related 101	P:GO:0000045; C:GO:0000407	P:autophagosome assembly; C:pre-autophagosomal structure	.		.				.
PGSC0003DMG400027752	ST4.03ch04:6985369-6988106	900	323.138	Sotub04g010250.1.1	99.28	1e-97	Solyc04g011370.2.1 genomic_reference:SL2.50ch04 gene_region:3845935-3848508 transcript_region:SL2.50ch04:3845935..3848508+ go_terms:GO:0051015 functional_description:"Actin-depolymerizing factor 2 (AHRD V1 **** Q541R7_PETHY); contains Interpro domain(s) IPR002108 Actin-binding, cofilin/tropomyosin type "	Actin-depolymerizing factor 2 (AHRD V1 **** Q541R7_PETHY); contains Interpro domain(s) IPR002108 Actin-binding, cofilin/tropomyosin type	#N/A	AT3G46010.1	86.23	8e-67	ADF1, atadf, ATADF1 | actin depolymerizing factor 1 | chr3:16909679-16910678 REVERSE LENGTH=139	7.8e-76	97.15	actin-depolymerizing factor 2	F:GO:0003779; P:GO:0030042; C:GO:0015629	F:actin binding; P:actin filament depolymerization; C:actin cytoskeleton	.		.				.
PGSC0003DMG400018102	ST4.03ch03:52584256-52585523	1267	322.609	Sotub11g021990.1.1	90.18	3e-177	Solyc03g112700.1.1 evidence_code:10F0H1E1IEG genomic_reference:SL2.50ch03 gene_region:57115377-57116369 transcript_region:SL2.50ch03:57115377..57116369- go_terms:GO:0005516 functional_description:"Calmodulin-binding protein (AHRD V1 **-* D7L4F9_ARALY); contains Interpro domain(s) IPR012442 Protein of unknown function DUF1645 "	Calmodulin-binding protein (AHRD V1 **-* D7L4F9_ARALY); contains Interpro domain(s) IPR012442 Protein of unknown function DUF1645	#N/A	AT2G15760.1	40.06	4e-45	| Protein of unknown function (DUF1645) | chr2:6865807-6866754 REVERSE LENGTH=315	1.2e-164	63.35	24852412XP_006344425.1 PREDICTED: uncharacterized protein LOC102596181	C:GO:0005886	C:plasma membrane	.		.				.
PGSC0003DMG400024180	ST4.03ch02:21814965-21821876	2015	322.382	Sotub02g010730.1.1	99.25	0	Solyc02g063090.2.1 genomic_reference:SL2.50ch02 gene_region:29734340-29741232 transcript_region:SL2.50ch02:29734340..29741232+ go_terms:GO:0051082 functional_description:"T-complex protein 1 subunit zeta (AHRD V1 ***- B6T8Q5_MAIZE); contains Interpro domain(s) IPR012722 T-complex protein 1, zeta subunit "	T-complex protein 1 subunit zeta (AHRD V1 ***- B6T8Q5_MAIZE); contains Interpro domain(s) IPR012722 T-complex protein 1, zeta subunit	#N/A	AT3G02530.1	91.59	0	| TCP-1/cpn60 chaperonin family protein | chr3:528806-532457 REVERSE LENGTH=535	1.8e-295	96.2	T-complex 1 subunit zeta 1	F:GO:0005524; C:GO:0005737; F:GO:0051082; P:GO:0006457	F:ATP binding; C:cytoplasm; F:unfolded protein binding; P:protein folding	.		.				.
CUFF.5091	ST4.03ch04:102018-102298	280	321.949	Sotub01g020030.1.1	67.33	1e-34	Solyc04g005420.2.1 genomic_reference:SL2.50ch04 gene_region:290581-296842 transcript_region:SL2.50ch04:290581..296842- functional_description:"Glucan endo-1 3-beta-glucosidase 3 (AHRD V1 *-*- B6UAN6_MAIZE); contains Interpro domain(s) IPR012946 X8 "	Glucan endo-1 3-beta-glucosidase 3 (AHRD V1 *-*- B6UAN6_MAIZE); contains Interpro domain(s) IPR012946 X8	Q_03855	AT1G18650.1	57.47	4e-27	PDCB3 | plasmodesmata callose-binding protein 3 | chr1:6419036-6420413 REVERSE LENGTH=184	4.1e-56	79.95	PLASMODESMATA CALLOSE-BINDING PROTEIN 3-like	C:GO:0016021; F:GO:0004553; C:GO:0046658; F:GO:0030247	C:integral component of membrane; F:hydrolase activity, hydrolyzing O-glycosyl compounds; C:anchored component of plasma membrane; F:polysaccharide binding	.		.				.
CUFF.5374	ST4.03ch04:9344278-9344440	162	321.212	Sotub04g013230.1.1	92.98	1e-70	Solyc04g015180.2.1 genomic_reference:SL2.50ch04 gene_region:5368904-5370718 transcript_region:SL2.50ch04:5368904..5370718+ go_terms:GO:0003899 functional_description:"DNA-directed RNA polymerase II polypeptide (AHRD V1 **-* B6SLK8_MAIZE)"	DNA-directed RNA polymerase II polypeptide (AHRD V1 **-* B6SLK8_MAIZE)	Q_12599	AT4G15950.1	51.16	7e-32	NRPD4, NRPE4, RDM2 | RNA polymerase II, Rpb4, core protein | chr4:9040743-9041994 FORWARD LENGTH=205	1.8e-55	74.25	DNA-directed RNA polymerases IV and V subunit 4-like	F:GO:0000166; F:GO:0003676; F:GO:0003899; P:GO:0006351; C:GO:0005622	F:nucleotide binding; F:nucleic acid binding; F:DNA-directed 5'-3' RNA polymerase activity; P:transcription, DNA-templated; C:intracellular	EC:2.7.7.6	DNA-directed RNA polymerase	.				.
PGSC0003DMG400003526	ST4.03ch02:40134964-40137254	2191	320.686	Sotub02g028030.1.1	97.78	0	Solyc02g084900.2.1 genomic_reference:SL2.50ch02 gene_region:42534523-42536479 transcript_region:SL2.50ch02:42534523..42536479- go_terms:GO:0016887 functional_description:"Cell division protease ftsH homolog (AHRD V1 *--- FTSH_BACPE); contains Interpro domain(s) IPR003959 ATPase, AAA-type, core "	Cell division protease ftsH homolog (AHRD V1 *--- FTSH_BACPE); contains Interpro domain(s) IPR003959 ATPase, AAA-type, core	Q_11455	AT2G18193.1	56.52	3e-138	| P-loop containing nucleoside triphosphate hydrolases superfamily protein | chr2:7917621-7919184 REVERSE LENGTH=495	1.4e-252	82.25	AAA-ATPase At2g18193-like	F:GO:0005524; C:GO:0016021	F:ATP binding; C:integral component of membrane	.		.				.
CUFF.3113	ST4.03ch02:41489431-41489718	287	319.083	Sotub02g029460.1.1	90.53	2e-155	Solyc02g086280.2.1 genomic_reference:SL2.50ch02 gene_region:43564153-43569703 transcript_region:SL2.50ch02:43564153..43569703- functional_description:"Receptor protein kinase-like protein (AHRD V1 ***- Q9FF32_ARATH)"	Receptor protein kinase-like protein (AHRD V1 ***- Q9FF32_ARATH)	#N/A	AT1G66940.3	28.11	2e-24	| protein kinase-related | chr1:24973596-24974684 REVERSE LENGTH=309	1.6e-144	73.15	LEAF RUST 10 DISEASE-RESISTANCE LOCUS RECEPTOR-LIKE PROTEIN KINASE-like isoform X2	F:GO:0003824; F:GO:0005488	F:catalytic activity; F:binding	.		.				.
CUFF.3361	ST4.03ch02:46253491-46253883	392	317.683	Sotub03g007460.1.1	53.71	1e-104	Solyc01g060150.2.1 genomic_reference:SL2.50ch01 gene_region:62511139-62524688 transcript_region:SL2.50ch01:62511139..62524688- functional_description:"Unknown Protein (AHRD V1)"	Unknown Protein (AHRD V1)	#N/A					1.3e-63	50.35	detoxification chloroplastic	F:GO:0003676; F:GO:0008270; F:GO:0046872; P:GO:0097359; P:GO:0006486; F:GO:0003980	F:nucleic acid binding; F:zinc ion binding; F:metal ion binding; P:UDP-glucosylation; P:protein glycosylation; F:UDP-glucose:glycoprotein glucosyltransferase activity	.		.				.
CUFF.57	ST4.03ch01:1759858-1760149	291	317.576	Sotub01g006680.1.1	96.02	0	Solyc01g006290.2.1 genomic_reference:SL2.50ch01 gene_region:884779-887621 transcript_region:SL2.50ch01:884779..887621+ go_terms:GO:0004601 functional_description:"Peroxidase (AHRD V1 **** Q42964_TOBAC); contains Interpro domain(s) IPR002016 Haem peroxidase, plant/fungal/bacterial "	Peroxidase (AHRD V1 **** Q42964_TOBAC); contains Interpro domain(s) IPR002016 Haem peroxidase, plant/fungal/bacterial	Q_12795	AT5G06720.1	64.4	5e-115	ATPA2, PA2 | peroxidase 2 | chr5:2077567-2078857 REVERSE LENGTH=335	3.5e-188	86.6	lignin-forming anionic peroxidase-like	F:GO:0004601; P:GO:0006979; F:GO:0046872; P:GO:0098869; P:GO:0055114; C:GO:0005576; F:GO:0020037; P:GO:0042744	F:peroxidase activity; P:response to oxidative stress; F:metal ion binding; P:cellular oxidant detoxification; P:oxidation-reduction process; C:extracellular region; F:heme binding; P:hydrogen peroxide catabolic process	EC:1.11.1.7	Peroxidase	.				.
CUFF.3892	ST4.03ch03:21336573-21336811	238	317.572	Sotub03g011260.1.1	98.4	0	Solyc03g063880.2.1 genomic_reference:SL2.50ch03 gene_region:33993036-34010693 transcript_region:SL2.50ch03:33993036..34010693- go_terms:GO:0003841 functional_description:"1-acyl-sn-glycerol-3-phosphate acyltransferase (AHRD V1 **** Q2Z1Y8_PRUMU); contains Interpro domain(s) IPR002123 Phospholipid/glycerol acyltransferase "	1-acyl-sn-glycerol-3-phosphate acyltransferase (AHRD V1 **** Q2Z1Y8_PRUMU); contains Interpro domain(s) IPR002123 Phospholipid/glycerol acyltransferase	Q_07311	AT3G57650.1	77.55	2e-174	LPAT2 | lysophosphatidyl acyltransferase 2 | chr3:21349751-21352839 FORWARD LENGTH=389	2.4e-220	93.25	1-acyl-sn-glycerol-3-phosphate acyltransferase 2-like	F:GO:0003676; F:GO:0003841; P:GO:0008152; C:GO:0016021; C:GO:0005783; F:GO:0046983	F:nucleic acid binding; F:1-acylglycerol-3-phosphate O-acyltransferase activity; P:metabolic process; C:integral component of membrane; C:endoplasmic reticulum; F:protein dimerization activity	EC:2.3.1.51	1-acylglycerol-3-phosphate O-acyltransferase	.	AGPAT		GPAT3 interactome	.
CUFF.1233	ST4.03ch01:71982031-71986252	1642	317.373	Sotub01g031790.1.1	94.22	0	Solyc01g094420.2.1 genomic_reference:SL2.50ch01 gene_region:77677830-77681809 transcript_region:SL2.50ch01:77677830..77681809+ go_terms:GO:0006241 functional_description:"Ulp1 protease family protein (AHRD V1 *-*- Q2A9J8_BRAOL); contains Interpro domain(s) IPR015410 Region of unknown function DUF1985 "	Ulp1 protease family protein (AHRD V1 *-*- Q2A9J8_BRAOL); contains Interpro domain(s) IPR015410 Region of unknown function DUF1985	#N/A	AT1G31150.1	27.18	3e-09	| Domain of unknown function (DUF1985) | chr1:11120097-11122412 FORWARD LENGTH=673	0	72.75	24848950XP_006339548.1 PREDICTED: uncharacterized protein LOC102587328 [Solanum tuberosum] XP_006339549.1 PREDICTED: uncharacterized protein LOC102587328 [Solanum tuberosum] XP_006339550.1 PREDICTED: uncharacterized protein LOC102587328 [Solanum tuberosum] XP_006339551.1 PREDICTED: uncharacterized protein LOC102587328 [Solanum tuberosum] XP_015167221.1 PREDICTED: uncharacterized protein LOC102587…			.		.				.
CUFF.5332	ST4.03ch02:32884282-32885030	748	316.796	Sotub02g020710.1.1	94.74	0	Solyc02g077420.2.1 genomic_reference:SL2.50ch02 gene_region:36938527-36940052 transcript_region:SL2.50ch02:36938527..36940052- go_terms:GO:0047714,GO:0008970 functional_description:"Lipase-like (AHRD V1 ***- Q8RZ40_ORYSJ); contains Interpro domain(s) IPR002921 Lipase, class 3 "	Lipase-like (AHRD V1 ***- Q8RZ40_ORYSJ); contains Interpro domain(s) IPR002921 Lipase, class 3	Q_04093	AT4G18550.1	53.92	3e-119	| alpha/beta-Hydrolases superfamily protein | chr4:10225006-10226862 REVERSE LENGTH=419	6.2e-232	91.55	phospholipase A1-IIgamma-like	P:GO:0006629; F:GO:0016787	P:lipid metabolic process; F:hydrolase activity	.		.				.
CUFF.701	ST4.03ch01:59203154-59203408	254	316.69	Sotub01g021630.1.1	97.3	0	Solyc01g067590.2.1 genomic_reference:SL2.50ch01 gene_region:68779437-68791512 transcript_region:SL2.50ch01:68779437..68791512- go_terms:GO:0019901,GO:0004679 functional_description:"5&apos-AMP-activated protein kinase gamma-1 subunit (AHRD V1 **** Q1M178_ONCMY); contains Interpro domain(s) IPR000644 Cystathionine beta-synthase, core "	5&apos-AMP-activated protein kinase gamma-1 subunit (AHRD V1 **** Q1M178_ONCMY); contains Interpro domain(s) IPR000644 Cystathionine beta-synthase, core	Q_05723	AT1G09020.1	67.23	5e-173	SNF4, ATSNF4 | homolog of yeast sucrose nonfermenting 4 | chr1:2900149-2904212 REVERSE LENGTH=487	1.2e-266	86.9	sucrose nonfermenting 4			.		.				.
PGSC0003DMG400021420	ST4.03ch02:42761597-42762276	679	315.483	Sotub02g030930.1.1	97.95	7e-66	Solyc02g092430.1.1 evidence_code:10F1H1E1IEG genomic_reference:SL2.50ch02 gene_region:48070364-48070804 transcript_region:SL2.50ch02:48070364..48070804+ go_terms:GO:0003735,GO:0003723 functional_description:"Ribosomal protein L26 (AHRD V1 ***- A8HMG7_CHLRE); contains Interpro domain(s) IPR005756 Ribosomal protein L26, eukaryotic/archaeal "	Ribosomal protein L26 (AHRD V1 ***- A8HMG7_CHLRE); contains Interpro domain(s) IPR005756 Ribosomal protein L26, eukaryotic/archaeal	Q_09962	AT3G49910.1	83.56	4e-44	| Translation protein SH3-like family protein | chr3:18504311-18504751 FORWARD LENGTH=146	3.9e-46	71.95	60S ribosomal L26-1-like	F:GO:0003735; P:GO:0002181; P:GO:0042273; C:GO:0022625	F:structural constituent of ribosome; P:cytoplasmic translation; P:ribosomal large subunit biogenesis; C:cytosolic large ribosomal subunit	.		.				.
CUFF.4413	ST4.03ch03:47408073-47408290	217	314.199	Sotub03g017980.1.1	93.33	0	Solyc03g097280.2.1 genomic_reference:SL2.50ch03 gene_region:53040555-53058473 transcript_region:SL2.50ch03:53040555..53058473+ go_terms:GO:0005515 functional_description:"Pre-mRNA-splicing factor CWC22 homolog (AHRD V1 *--- CWC22_CAEEL); contains Interpro domain(s) IPR016024 Armadillo-type fold "	Pre-mRNA-splicing factor CWC22 homolog (AHRD V1 *--- CWC22_CAEEL); contains Interpro domain(s) IPR016024 Armadillo-type fold	#N/A	AT5G17930.1	65.82	0	| MIF4G domain-containing protein / MA3 domain-containing protein | chr5:5940131-5943952 REVERSE LENGTH=784	0	78.4	nucleolar MIF4G domain-containing 1	F:GO:0003723; P:GO:0042274; C:GO:0005730	F:RNA binding; P:ribosomal small subunit biogenesis; C:nucleolus	.		.				.
PGSC0003DMG400012715	ST4.03ch04:11065160-11070028	1211	313.77	Sotub04g014440.1.1	87.55	1e-143	Solyc04g016400.2.1 genomic_reference:SL2.50ch04 gene_region:7193372-7199049 transcript_region:SL2.50ch04:7193372..7199049- go_terms:GO:0048306 functional_description:"Calpain-2 catalytic subunit (AHRD V1 *--- CAN2_CHICK); contains Interpro domain(s) IPR011992 EF-Hand type "	Calpain-2 catalytic subunit (AHRD V1 *--- CAN2_CHICK); contains Interpro domain(s) IPR011992 EF-Hand type	#N/A	AT3G10300.3	66.67	2e-82	| Calcium-binding EF-hand family protein | chr3:3186436-3188071 FORWARD LENGTH=335	2.3e-118	79.8	probable calcium-binding CML49	C:GO:0005737; F:GO:0005509; P:GO:0006508; F:GO:0004198	C:cytoplasm; F:calcium ion binding; P:proteolysis; F:calcium-dependent cysteine-type endopeptidase activity	EC:3.4.22	Acting on peptide bonds (peptidases)	.				.
PGSC0003DMG400024838	ST4.03ch04:57614140-57615955	1046	313.174	Sotub04g024990.1.1	100	8e-171	Solyc04g063290.2.1 genomic_reference:SL2.50ch04 gene_region:54541016-54543059 transcript_region:SL2.50ch04:54541016..54543059- go_terms:GO:0003735 functional_description:"30S ribosomal protein S5 (AHRD V1 ***- C5K1T7_AJEDS); contains Interpro domain(s) IPR005711 Ribosomal protein S5, eukaryotic/archaeal "	30S ribosomal protein S5 (AHRD V1 ***- C5K1T7_AJEDS); contains Interpro domain(s) IPR005711 Ribosomal protein S5, eukaryotic/archaeal	Q_09149	AT3G57490.1	89.14	2e-115	| Ribosomal protein S5 family protein | chr3:21279824-21280887 REVERSE LENGTH=276	1.9e-134	97.65	40S ribosomal S2-3-like	F:GO:0003723; F:GO:0003735; C:GO:0022627; P:GO:0006412	F:RNA binding; F:structural constituent of ribosome; C:cytosolic small ribosomal subunit; P:translation	.		.				.
PGSC0003DMG400012653	ST4.03ch02:41134237-41135334	1008	311.21	Sotub02g029070.1.1	88.32	4e-166	Solyc02g085910.2.1 genomic_reference:SL2.50ch02 gene_region:43268986-43270169 transcript_region:SL2.50ch02:43268986..43270169- functional_description:"LOB domain protein 42 (AHRD V1 ***- D7KWD0_ARALY); contains Interpro domain(s) IPR004883 Lateral organ boundaries, LOB "	LOB domain protein 42 (AHRD V1 ***- D7KWD0_ARALY); contains Interpro domain(s) IPR004883 Lateral organ boundaries, LOB	Q_09782	AT3G02550.1	53.43	1e-67	LBD41 | LOB domain-containing protein 41 | chr3:536747-537650 REVERSE LENGTH=263	1.5e-136	75.7	LOB domain-containing 41-like			.		.				.
CUFF.835	ST4.03ch01:63316847-63317017	170	311.207	Sotub01g023160.1.1	96.82	0	Solyc01g068130.2.1 genomic_reference:SL2.50ch01 gene_region:69627835-69631398 transcript_region:SL2.50ch01:69627835..69631398- functional_description:"Os05g0272200 protein (Fragment) (AHRD V1 *-*- Q0DJJ5_ORYSJ)"	Os05g0272200 protein (Fragment) (AHRD V1 *-*- Q0DJJ5_ORYSJ)	Q_15604	AT2G47010.2	70.97	0	| unknown protein; FUNCTIONS IN: molecular_function unknown; INVOLVED IN: biological_process unknown; LOCATED IN: endomembrane system; EXPRESSED IN: 17 plant structures; EXPRESSED DURING: 10 growth stages; BEST Arabidopsis thaliana protein match is: unknown protein (TAIR:AT1G17030.1); Has 72 Blast hits to 72 proteins in 13 species: Archae - 0; Bacteria - 0; Metazoa - 0; Fungi - 0; Plants - 71; Vi…	4.3e-296	90.6	24855814XP_006349150.1 PREDICTED: uncharacterized protein LOC102587599			.		.				.
PGSC0003DMG400000067	ST4.03ch01:72742434-72743023	589	310.413	Sotub01g032590.1.1	94.86	4e-99	Solyc01g095150.2.1 genomic_reference:SL2.50ch01 gene_region:78285184-78287680 transcript_region:SL2.50ch01:78285184..78287680+ go_terms:GO:0009269 functional_description:"Late embryogenesis abundant protein (Fragment) (AHRD V1 **-- B7TGE2_PINSY); contains Interpro domain(s) IPR013990 Water Stress and Hypersensitive response "	Late embryogenesis abundant protein (Fragment) (AHRD V1 **-- B7TGE2_PINSY); contains Interpro domain(s) IPR013990 Water Stress and Hypersensitive response	Q_03690	AT2G46140.1	60.14	4e-49	| Late embryogenesis abundant protein | chr2:18959163-18960362 FORWARD LENGTH=166	3.4e-81	89.15	desiccation protectant Lea14 homolog	P:GO:0009269	P:response to desiccation	.		.				.
CUFF.1964	ST4.03ch01:86442526-86442936	410	309.589	Sotub01g047550.1.1	98.54	0	Solyc01g110120.2.1 genomic_reference:SL2.50ch01 gene_region:88653085-88663519 transcript_region:SL2.50ch01:88653085..88663519- go_terms:GO:0046961,GO:0009678 functional_description:"V-type proton ATPase subunit a (AHRD V1 **** VPH1_NEUCR); contains Interpro domain(s) IPR002490 ATPase, V0/A0 complex, 116-kDa subunit "	V-type proton ATPase subunit a (AHRD V1 **** VPH1_NEUCR); contains Interpro domain(s) IPR002490 ATPase, V0/A0 complex, 116-kDa subunit	Q_06712	AT4G39080.1	77.6	0	VHA-A3 | vacuolar proton ATPase A3 | chr4:18209513-18214752 FORWARD LENGTH=821	0	89.7	V-type proton ATPase subunit a3	C:GO:0000220; P:GO:0070072; P:GO:0015991; C:GO:0016021; F:GO:0046961; C:GO:0000325; P:GO:0007035; P:GO:0015986; F:GO:0051117	C:vacuolar proton-transporting V-type ATPase, V0 domain; P:vacuolar proton-transporting V-type ATPase complex assembly; P:ATP hydrolysis coupled proton transport; C:integral component of membrane; F:proton-transporting ATPase activity, rotational mechanism; C:plant-type vacuole; P:vacuolar acidification; P:ATP synthesis coupled proton transport; F:ATPase binding	EC:3.6.1.3; EC:3.6.1.15	Adenosinetriphosphatase; Nucleoside-triphosphate phosphatase	.				.
PGSC0003DMG400033685	ST4.03ch03:48598931-48602581	1247	309.15	Sotub10g026970.1.1	91.95	1e-96	Solyc03g098050.2.1 genomic_reference:SL2.50ch03 gene_region:53844509-53847335 transcript_region:SL2.50ch03:53844509..53847335+ go_terms:GO:0005516,GO:0005509 functional_description:"Calmodulin 3 protein (AHRD V1 **** Q712P2_CAPAN); contains Interpro domain(s) IPR011992 EF-Hand type "	Calmodulin 3 protein (AHRD V1 **** Q712P2_CAPAN); contains Interpro domain(s) IPR011992 EF-Hand type	Q_00371	AT3G43810.1	100	1e-81	CAM7 | calmodulin 7 | chr3:15664619-15666355 REVERSE LENGTH=149	8.7e-78	100	calmodulin-related -like	P:GO:0005513; P:GO:0010099; F:GO:0005515; F:GO:0032440; P:GO:0075133; P:GO:0075177; F:GO:0005509; C:GO:0005829; P:GO:0055114; P:GO:0019722	P:detection of calcium ion; P:regulation of photomorphogenesis; F:protein binding; F:2-alkenal reductase [NAD(P)] activity; P:modulation by symbiont of host calcium or calmodulin-mediated signal transduction; P:regulation of calcium or calmodulin-mediated signal transduction in response to host; F:calcium ion binding; C:cytosol; P:oxidation-reduction process; P:calcium-mediated signaling	EC:1.3.1.74	2-alkenal reductase (NAD(P)(+))	.				.
CUFF.80	ST4.03ch01:2433197-2433366	169	308.55	Sotub07g016010.1.1	77.78	2e-23	Solyc09g016930.1.1 evidence_code:10F0H1E0IEG genomic_reference:SL2.50ch09 gene_region:11794822-11795220 transcript_region:SL2.50ch09:11794822..11795220- go_terms:GO:0016020 functional_description:"Photosystem II CP43 chlorophyll apoprotein (AHRD V1 *-*- D1L8N4_BRANA); contains Interpro domain(s) IPR000932 Photosystem antenna protein-like "	Photosystem II CP43 chlorophyll apoprotein (AHRD V1 *-*- D1L8N4_BRANA); contains Interpro domain(s) IPR000932 Photosystem antenna protein-like	Q_10590	ATCG00280.1	79.31	1e-21	PSBC | photosystem II reaction center protein C | chrC:33720-35141 FORWARD LENGTH=473	1.4e-18	83.3	photosystem II CP43 (chloroplast)	P:GO:0009772; F:GO:0045156; F:GO:0046872; C:GO:0009523; C:GO:0016021; P:GO:0018298; F:GO:0016168; C:GO:0009535	P:photosynthetic electron transport in photosystem II; F:electron transporter, transferring electrons within the cyclic electron transport pathway of photosynthesis activity; F:metal ion binding; C:photosystem II; C:integral component of membrane; P:protein-chromophore linkage; F:chlorophyll binding; C:chloroplast thylakoid membrane	.		.				.
CUFF.2154	ST4.03ch02:6658396-6658822	426	307.249	Sotub02g006770.1.1	98.52	0	Solyc02g005350.2.1 genomic_reference:SL2.50ch02 gene_region:2285566-2310956 transcript_region:SL2.50ch02:2285566..2310956- go_terms:GO:0005507 functional_description:"Succinyl-CoA ligase (AHRD V1 ***- B9RL91_RICCO); contains Interpro domain(s) IPR005810 Succinyl-CoA ligase, alpha subunit "	Succinyl-CoA ligase (AHRD V1 ***- B9RL91_RICCO); contains Interpro domain(s) IPR005810 Succinyl-CoA ligase, alpha subunit	Q_13245	AT5G23250.1	82.6	1e-147	| Succinyl-CoA ligase, alpha subunit | chr5:7830460-7832491 FORWARD LENGTH=341	1.8e-176	88.3	succinyl- ligase [ADP-forming] subunit alpha- mitochondrial	F:GO:0004776; F:GO:0005524; C:GO:0005759; F:GO:0048037; P:GO:0009142; C:GO:0005829; P:GO:0006099; P:GO:0006105; F:GO:0004775; P:GO:0006104	F:succinate-CoA ligase (GDP-forming) activity; F:ATP binding; C:mitochondrial matrix; F:cofactor binding; P:nucleoside triphosphate biosynthetic process; C:cytosol; P:tricarboxylic acid cycle; P:succinate metabolic process; F:succinate-CoA ligase (ADP-forming) activity; P:succinyl-CoA metabolic process	EC:6.2.1.5; EC:6.2.1.4	Succinate--CoA ligase (ADP-forming); Succinate--CoA ligase (GDP-forming)	.				.
PGSC0003DMG400022013	ST4.03ch02:24524131-24524853	722	305.517	Sotub02g012270.1.1	90.61	3e-101	Solyc02g065470.1.1 evidence_code:10F1H1E1IEG genomic_reference:SL2.50ch02 gene_region:31198798-31199340 transcript_region:SL2.50ch02:31198798..31199340+ go_terms:GO:0005576 functional_description:"Pathogenesis-related protein (AHRD V1 ***- B3TLW3_ELAGV); contains Interpro domain(s) IPR001283 Allergen V5/Tpx-1 related "	Pathogenesis-related protein (AHRD V1 ***- B3TLW3_ELAGV); contains Interpro domain(s) IPR001283 Allergen V5/Tpx-1 related	#N/A	AT5G66590.1	60.99	3e-49	| CAP (Cysteine-rich secretory proteins, Antigen 5, and Pathogenesis-related 1 protein) superfamily protein | chr5:26574255-26574812 FORWARD LENGTH=185	6e-81	84	STS14			.		.				.
CUFF.855	ST4.03ch01:63674078-63674378	158	304.286	Sotub01g024510.1.1	97.8	0	Solyc01g068480.2.1 genomic_reference:SL2.50ch01 gene_region:70111269-70125144 transcript_region:SL2.50ch01:70111269..70125144+ functional_description:"Embryo defective 2765 (Fragment) (AHRD V1 *-*- D3U0D1_9MAGN)"	Embryo defective 2765 (Fragment) (AHRD V1 *-*- D3U0D1_9MAGN)	Q_15828	AT2G38770.1	76.29	0	EMB2765 | P-loop containing nucleoside triphosphate hydrolases superfamily protein | chr2:16203185-16210253 REVERSE LENGTH=1509	0	89.15	intron-binding aquarius	C:GO:0009507; C:GO:0005681; C:GO:0005886; P:GO:0000398	C:chloroplast; C:spliceosomal complex; C:plasma membrane; P:mRNA splicing, via spliceosome	.		.				.
CUFF.4081	ST4.03ch03:38161572-38161779	207	304.11	Sotub12g018780.1.1	95.55	0	Solyc03g093520.2.1 genomic_reference:SL2.50ch03 gene_region:48317107-48330077 transcript_region:SL2.50ch03:48317107..48330077+ go_terms:GO:0006096,GO:0005945 functional_description:"Phosphofructokinase family protein (AHRD V1 ***- D7MV38_ARALY); contains Interpro domain(s) IPR012004 Pyrophosphate-dependent phosphofructokinase TP0108 "	Phosphofructokinase family protein (AHRD V1 ***- D7MV38_ARALY); contains Interpro domain(s) IPR012004 Pyrophosphate-dependent phosphofructokinase TP0108	#N/A	AT5G61580.1	74.3	0	PFK4 | phosphofructokinase 4 | chr5:24761150-24763827 FORWARD LENGTH=530	0	90.55	ATP-dependent 6-phosphofructokinase chloroplastic	F:GO:0005524; C:GO:0009507; F:GO:0046872; P:GO:0006002; P:GO:0061615; P:GO:0046835; F:GO:0003872	F:ATP binding; C:chloroplast; F:metal ion binding; P:fructose 6-phosphate metabolic process; P:glycolytic process through fructose-6-phosphate; P:carbohydrate phosphorylation; F:6-phosphofructokinase activity	EC:2.7.1.11	6-phosphofructokinase	.				.
CUFF.1041	ST4.03ch01:67665731-67666018	287	303.074	Sotub01g028060.1.1	98.56	0	Solyc01g081070.2.1 genomic_reference:SL2.50ch01 gene_region:72907113-72928750 transcript_region:SL2.50ch01:72907113..72928750+ go_terms:GO:0005515,GO:0005096 functional_description:"Protein transport protein Sec23 (AHRD V1 ***- Q9LUG1_ARATH); contains Interpro domain(s) IPR006896 Sec23/Sec24 trunk region "	Protein transport protein Sec23 (AHRD V1 ***- Q9LUG1_ARATH); contains Interpro domain(s) IPR006896 Sec23/Sec24 trunk region	Q_10771	AT2G21630.1	68.06	0	| Sec23/Sec24 protein transport family protein | chr2:9250346-9253829 FORWARD LENGTH=761	0	91.65	transport SEC23	F:GO:0008270; P:GO:0006888; P:GO:0006886; C:GO:0030127	F:zinc ion binding; P:ER to Golgi vesicle-mediated transport; P:intracellular protein transport; C:COPII vesicle coat	.		.				.
CUFF.3044	ST4.03ch02:40071139-40072776	185	302.716	Sotub02g027940.1.1	98.06	0	Solyc02g084810.2.1 genomic_reference:SL2.50ch02 gene_region:42474993-42485655 transcript_region:SL2.50ch02:42474993..42485655- functional_description:"Unknown Protein (AHRD V1)"	Unknown Protein (AHRD V1)	#N/A	AT4G36440.1	64.69	9e-139	| unknown protein; FUNCTIONS IN: molecular_function unknown; INVOLVED IN: biological_process unknown; LOCATED IN: endomembrane system; EXPRESSED IN: 24 plant structures; EXPRESSED DURING: 15 growth stages; Has 41 Blast hits to 41 proteins in 14 species: Archae - 0; Bacteria - 0; Metazoa - 0; Fungi - 0; Plants - 41; Viruses - 0; Other Eukaryotes - 0 (source: NCBI BLink). | chr4:17207213-17209873 R…	1.1e-234	83.2	24849705XP_006340668.1 PREDICTED: uncharacterized protein LOC102595053 [Solanum tuberosum] XP_006340669.1 PREDICTED: uncharacterized protein LOC102595053	C:GO:0016021	C:integral component of membrane	.		.				.
PGSC0003DMG402018164	ST4.03ch03:52555423-52563443	5286	300.676	Sotub11g022030.1.1	96.35	0	Solyc03g112660.2.1 genomic_reference:SL2.50ch03 gene_region:57083095-57092849 transcript_region:SL2.50ch03:57083095..57092849+ functional_description:"MOS1 (AHRD V1 *-*- D9IVG9_ARATH); contains Interpro domain(s) IPR009738 BAT2, N-terminal "	MOS1 (AHRD V1 *-*- D9IVG9_ARATH); contains Interpro domain(s) IPR009738 BAT2, N-terminal	Q_08515	AT4G24680.1	27.14	2e-66	MOS1 | modifier of snc1 | chr4:12733425-12739737 FORWARD LENGTH=1427	0	60.8	MODIFIER OF SNC1 1			.		.	MOS1*			.
PGSC0003DMG400010128	ST4.03ch03:43944959-43945792	833	300.668	Sotub03g012290.1.1	82.65	3e-120	Solyc03g098790.1.1 evidence_code:10F1H1E1IEG genomic_reference:SL2.50ch03 gene_region:54515539-54516201 transcript_region:SL2.50ch03:54515539..54516201- go_terms:GO:0004867,GO:0015066 functional_description:"Kunitz-type protease inhibitor (AHRD V1 **** Q3S488_SOLTU); contains Interpro domain(s) IPR002160 Proteinase inhibitor I3, Kunitz legume "	Kunitz-type protease inhibitor (AHRD V1 **** Q3S488_SOLTU); contains Interpro domain(s) IPR002160 Proteinase inhibitor I3, Kunitz legume	Q_04060	AT1G17860.1	32.09	5e-12	| Kunitz family trypsin and protease inhibitor protein | chr1:6149343-6149933 FORWARD LENGTH=196	4e-116	95.05	Kunitz-type protease inhibitor precursor	F:GO:0004867; F:GO:0019828; P:GO:0006508; P:GO:0010951; F:GO:0008233; C:GO:0005773	F:serine-type endopeptidase inhibitor activity; F:aspartic-type endopeptidase inhibitor activity; P:proteolysis; P:negative regulation of endopeptidase activity; F:peptidase activity; C:vacuole	.		.				.
CUFF.2716	ST4.03ch02:30773286-30773475	189	298.457	Sotub02g017980.1.1	90.83	0	Solyc02g071500.2.1 genomic_reference:SL2.50ch02 gene_region:35486559-35488699 transcript_region:SL2.50ch02:35486559..35488699- go_terms:GO:0016706,GO:0016682 functional_description:"1-aminocyclopropane-1-carboxylate oxidase 1 (AHRD V1 **-- ACCO1_MALDO); contains Interpro domain(s) IPR005123 Oxoglutarate and iron-dependent oxygenase "	1-aminocyclopropane-1-carboxylate oxidase 1 (AHRD V1 **-- ACCO1_MALDO); contains Interpro domain(s) IPR005123 Oxoglutarate and iron-dependent oxygenase	Q_04732	AT1G17020.1	50.71	3e-102	SRG1, ATSRG1 | senescence-related gene 1 | chr1:5820258-5821741 FORWARD LENGTH=358	1.4e-201	88.65	SRG1-like	F:GO:0051213; F:GO:0046872; P:GO:0055114	F:dioxygenase activity; F:metal ion binding; P:oxidation-reduction process	.		.				.
PGSC0003DMG400028980	ST4.03ch01:66899618-66901220	1602	296.816	Sotub01g027330.1.1	97.89	2e-121	Solyc01g073770.2.1 genomic_reference:SL2.50ch01 gene_region:70398109-70399192 transcript_region:SL2.50ch01:70398109..70399192+ functional_description:"PRLI-interacting factor A (AHRD V1 *-*- B6TGN5_MAIZE)"	PRLI-interacting factor A (AHRD V1 *-*- B6TGN5_MAIZE)	Q_09680	AT5G19900.1	63.5	8e-37	| PRLI-interacting factor, putative | chr5:6728561-6730045 REVERSE LENGTH=494	2.3e-108	67.35	72033268XP_015169750.1 PREDICTED: uncharacterized protein LOC107062959			.		.				.
CUFF.5210	ST4.03ch04:2479707-2480457	750	296.42	Sotub08g023260.1.1	80.95	0.008	Solyc07g017980.1.1 evidence_code:10F1H0E1IEG genomic_reference:SL2.50ch07 gene_region:8734246-8734614 transcript_region:SL2.50ch07:8734246..8734614+ functional_description:"Unknown Protein (AHRD V1)"	Unknown Protein (AHRD V1)	#N/A					2.5e-14	37.5	fibronectin-binding A-like			.		.				.
CUFF.143	ST4.03ch01:3854329-3854613	284	295.788	Sotub01g008540.1.1	98.47	0	Solyc01g008180.2.1 genomic_reference:SL2.50ch01 gene_region:2327830-2334359 transcript_region:SL2.50ch01:2327830..2334359- go_terms:GO:0003677 functional_description:"DNA-binding protein (Fragment) (AHRD V1 *--* Q42051_ARATH); contains Interpro domain(s) IPR005516 Remorin, C-terminal region "	DNA-binding protein (Fragment) (AHRD V1 *--* Q42051_ARATH); contains Interpro domain(s) IPR005516 Remorin, C-terminal region	Q_05485	AT2G02170.2	51.76	2e-109	| Remorin family protein | chr2:556595-558610 REVERSE LENGTH=486	6e-259	75.8	flocculation FLO11 isoform X1	C:GO:0005886	C:plasma membrane	.		.				.
PGSC0003DMG400009159	ST4.03ch03:61937321-61938223	902	293.812	Sotub03g034130.1.1	95.61	0	Solyc03g123830.2.1 genomic_reference:SL2.50ch03 gene_region:64593806-64596894 transcript_region:SL2.50ch03:64593806..64596894+ go_terms:GO:0004617 functional_description:"Phosphoglycerate dehydrogenase (AHRD V1 **** D2D316_GOSHI); contains Interpro domain(s) IPR015508 D-3-phosphogylcerate Dehydrogenase "	Phosphoglycerate dehydrogenase (AHRD V1 **** D2D316_GOSHI); contains Interpro domain(s) IPR015508 D-3-phosphogylcerate Dehydrogenase	#N/A	AT1G17745.1	81.46	0	PGDH | D-3-phosphoglycerate dehydrogenase | chr1:6101157-6104979 FORWARD LENGTH=624	0	89.55	D-3-phosphoglycerate dehydrogenase chloroplastic-like	F:GO:0051287; F:GO:0004617; P:GO:0006564; P:GO:0055114; F:GO:0016597	F:NAD binding; F:phosphoglycerate dehydrogenase activity; P:L-serine biosynthetic process; P:oxidation-reduction process; F:amino acid binding	EC:1.1.1.95	Phosphoglycerate dehydrogenase	.				.
CUFF.1869	ST4.03ch01:79654258-79655239	901	292.062	Sotub01g039880.1.1	96.49	1e-156	Solyc01g102900.2.1 genomic_reference:SL2.50ch01 gene_region:83330448-83331550 transcript_region:SL2.50ch01:83330448..83331550- go_terms:GO:0050162 functional_description:"Germin-like protein 4 (AHRD V1 ***- A8QK90_VITVI); contains Interpro domain(s) IPR014710 RmlC-like jelly roll fold "	Germin-like protein 4 (AHRD V1 ***- A8QK90_VITVI); contains Interpro domain(s) IPR014710 RmlC-like jelly roll fold	Q_06255	AT5G39110.1	66.37	2e-81	| RmlC-like cupins superfamily protein | chr5:15657802-15658584 REVERSE LENGTH=222	3.4e-126	95.65	germin 2-1	F:GO:0046564; P:GO:0033609; C:GO:0005618; F:GO:0030145; C:GO:0005576; F:GO:0045735	F:oxalate decarboxylase activity; P:oxalate metabolic process; C:cell wall; F:manganese ion binding; C:extracellular region; F:nutrient reservoir activity	EC:4.1.1.2	Oxalate decarboxylase	.				.
PGSC0003DMG400010146	ST4.03ch03:49448371-49449153	782	291.703	Sotub03g016020.1.1	67.69	5e-84	Solyc03g098700.1.1 evidence_code:10F1H1E1IEG genomic_reference:SL2.50ch03 gene_region:54427774-54428433 transcript_region:SL2.50ch03:54427774..54428433- go_terms:GO:0004866 functional_description:"Cysteine protease inhibitor 8 (Fragment) (AHRD V1 ***- CPI8_SOLTU); contains Interpro domain(s) IPR002160 Proteinase inhibitor I3, Kunitz legume "	Cysteine protease inhibitor 8 (Fragment) (AHRD V1 ***- CPI8_SOLTU); contains Interpro domain(s) IPR002160 Proteinase inhibitor I3, Kunitz legume	#N/A	AT1G73325.1	27.07	1e-05	| Kunitz family trypsin and protease inhibitor protein | chr1:27567518-27568186 REVERSE LENGTH=222	6.3e-117	89.25	Kunitz-type inhibitor	F:GO:0004869; P:GO:0006508; P:GO:0010951; F:GO:0008233; C:GO:0005773	F:cysteine-type endopeptidase inhibitor activity; P:proteolysis; P:negative regulation of endopeptidase activity; F:peptidase activity; C:vacuole	.		.				.
CUFF.5055	ST4.03ch03:61779996-61780162	166	291.699	Sotub03g034370.1.1	94.93	0	Solyc03g123610.2.1 genomic_reference:SL2.50ch03 gene_region:64464540-64471268 transcript_region:SL2.50ch03:64464540..64471268- go_terms:GO:0005524 functional_description:"Alanine aminotransferase (AHRD V1 ***- Q6VEJ5_CAPAN); contains Interpro domain(s) IPR004839 Aminotransferase, class I and II "	Alanine aminotransferase (AHRD V1 ***- Q6VEJ5_CAPAN); contains Interpro domain(s) IPR004839 Aminotransferase, class I and II	Q_11079	AT1G72330.1	82.77	0	ALAAT2 | alanine aminotransferase 2 | chr1:27233637-27236571 FORWARD LENGTH=540	3.1e-248	93.45	alanine aminotransferase 2-like	F:GO:0030170; F:GO:0008483; P:GO:0009058	F:pyridoxal phosphate binding; F:transaminase activity; P:biosynthetic process	.		.				.
PGSC0003DMG400002786	ST4.03ch01:78561414-78566264	1149	291.648	Sotub01g038770.1.1	98.07	3e-151	Solyc01g100970.2.1 genomic_reference:SL2.50ch01 gene_region:82607558-82613025 transcript_region:SL2.50ch01:82607558..82613025+ go_terms:GO:0008233 functional_description:"Pyrrolidone-carboxylate peptidase (AHRD V1 **** B6SP89_MAIZE); contains Interpro domain(s) IPR000816 Peptidase C15, pyroglutamyl peptidase I "	Pyrrolidone-carboxylate peptidase (AHRD V1 **** B6SP89_MAIZE); contains Interpro domain(s) IPR000816 Peptidase C15, pyroglutamyl peptidase I	#N/A	AT1G56700.2	70.53	8e-84	| Peptidase C15, pyroglutamyl peptidase I-like | chr1:21256743-21257640 FORWARD LENGTH=219	1e-114	93.35	pyrrolidone-carboxylate peptidase isoform X1	F:GO:0016920; P:GO:0006508; C:GO:0005829	F:pyroglutamyl-peptidase activity; P:proteolysis; C:cytosol	EC:3.4.19	Acting on peptide bonds (peptidases)	.				.
PGSC0003DMG400002596	ST4.03ch03:60720220-60721376	1156	291.609	Sotub03g035610.1.1	100	5e-134	Solyc03g121360.1.1 evidence_code:10F1H1E1IEG genomic_reference:SL2.50ch03 gene_region:63527142-63527753 transcript_region:SL2.50ch03:63527142..63527753+ go_terms:GO:0042802,GO:0019904 functional_description:"Charged multivesicular body protein 1b (AHRD V1 ***- B6T9W6_MAIZE); contains Interpro domain(s) IPR005024 Snf7 "	Charged multivesicular body protein 1b (AHRD V1 ***- B6T9W6_MAIZE); contains Interpro domain(s) IPR005024 Snf7	#N/A	AT1G17730.1	90.15	6e-88	VPS46.1, CHMP1B | vacuolar protein sorting 46.1 | chr1:6099210-6100153 FORWARD LENGTH=203	6.9e-94	88.55	ESCRT-related CHMP1B	P:GO:0007034; C:GO:0005622	P:vacuolar transport; C:intracellular	.		.				.
PGSC0003DMG400003068	ST4.03ch02:30370275-30375332	1044	291.565	Sotub02g017510.1.1	98.31	3e-100	Solyc02g071170.2.1 genomic_reference:SL2.50ch02 gene_region:35235726-35240040 transcript_region:SL2.50ch02:35235726..35240040+ go_terms:GO:0005515 functional_description:"Coatomer subunit zeta-1 (AHRD V1 ***- Q9MAZ0_MAIZE); contains Interpro domain(s) IPR011012 Longin-like "	Coatomer subunit zeta-1 (AHRD V1 ***- Q9MAZ0_MAIZE); contains Interpro domain(s) IPR011012 Longin-like	Q_07014	AT1G60970.1	76.27	3e-59	| SNARE-like superfamily protein | chr1:22448008-22449387 REVERSE LENGTH=177	2.6e-73	80.95	coatomer subunit zeta-2-like	P:GO:0015031	P:protein transport	.		.				.
PGSC0003DMG400002851	ST4.03ch04:176887-178462	1575	291.389	Sotub04g005150.1.1	95.73	1e-167	Solyc04g005530.2.1 genomic_reference:SL2.50ch04 gene_region:352495-353967 transcript_region:SL2.50ch04:352495..353967- functional_description:"Unknown Protein (AHRD V1)"	Unknown Protein (AHRD V1)	Q_08955	AT3G11810.1	44.28	2e-42	| unknown protein; BEST Arabidopsis thaliana protein match is: unknown protein (TAIR:AT2G03330.1); Has 141 Blast hits to 141 proteins in 21 species: Archae - 0; Bacteria - 9; Metazoa - 0; Fungi - 0; Plants - 131; Viruses - 0; Other Eukaryotes - 1 (source: NCBI BLink). | chr3:3727819-3728865 FORWARD LENGTH=348	9.3e-125	55.65	1,4-dihydroxy-2-naphthoate polyprenyltransferase	C:GO:0016020; C:GO:0016021	C:membrane; C:integral component of membrane	.		.				.
CUFF.729	ST4.03ch01:60656290-60656442	152	291.36	Sotub01g026750.1.1	80.11	4e-83	Solyc01g086780.1.1 evidence_code:10F0H0E0IEG genomic_reference:SL2.50ch01 gene_region:73497900-73498412 transcript_region:SL2.50ch01:73497900..73498412+ functional_description:"Unknown Protein (AHRD V1)"	Unknown Protein (AHRD V1)	#N/A					3.7e-116	66.67	stress response NST1-like			.		.				.
PGSC0003DMG403007553	ST4.03ch01:44395114-44396480	809	290.484	Sotub01g014840.1.1	84.8	9e-115	Solyc01g060260.2.1 genomic_reference:SL2.50ch01 gene_region:62793560-62795045 transcript_region:SL2.50ch01:62793560..62795045+ go_terms:GO:0008083 functional_description:"Unknown Protein (AHRD V1)"	Unknown Protein (AHRD V1)	#N/A	AT5G49350.1	45.14	2e-34	| Glycine-rich protein family | chr5:20009834-20011095 REVERSE LENGTH=302	2.6e-92	76.1	14551179XP_004228997.1 PREDICTED: uncharacterized protein LOC101258403 isoform X2			.		.				.
CUFF.1957	ST4.03ch01:86376557-86376969	412	290.32	Sotub01g047440.1.1	92.79	0	Solyc01g109990.2.1 genomic_reference:SL2.50ch01 gene_region:88568486-88580603 transcript_region:SL2.50ch01:88568486..88580603+ go_terms:GO:0003676,GO:0000166 functional_description:"RNA-binding protein 28 (AHRD V1 *--- B0X2T7_CULQU); contains Interpro domain(s) IPR012677 Nucleotide-binding, alpha-beta plait "	RNA-binding protein 28 (AHRD V1 *--- B0X2T7_CULQU); contains Interpro domain(s) IPR012677 Nucleotide-binding, alpha-beta plait	Q_15805	AT2G21440.1	46.21	0	| RNA-binding (RRM/RBD/RNP motifs) family protein | chr2:9173712-9179065 REVERSE LENGTH=1003	0	71.05	RNA-binding 28	F:GO:0000166; F:GO:0003676	F:nucleotide binding; F:nucleic acid binding	.		.				.
CUFF.1841	ST4.03ch01:83500121-83501235	798	290.278	Sotub01g044160.1.1	94.3	2e-146	Solyc01g106940.2.1 genomic_reference:SL2.50ch01 gene_region:86382163-86399044 transcript_region:SL2.50ch01:86382163..86399044+ go_terms:GO:0005634,GO:0003677,GO:0045449 functional_description:"Single myb histone 4 (Fragment) (AHRD V1 *--- A6MZD9_ORYSI); contains Interpro domain(s) IPR005818 Histone H1/H5 "	Single myb histone 4 (Fragment) (AHRD V1 *--- A6MZD9_ORYSI); contains Interpro domain(s) IPR005818 Histone H1/H5	Q_07201	AT1G49950.1	60.58	2e-74	TRB1, ATTRB1 | telomere repeat binding factor 1 | chr1:18494439-18496713 REVERSE LENGTH=300	1.8e-130	87.5	telomere repeat-binding factor 1	P:GO:0031627; F:GO:0003691; C:GO:0000786; C:GO:0000784; P:GO:0006334	P:telomeric loop formation; F:double-stranded telomeric DNA binding; C:nucleosome; C:nuclear chromosome, telomeric region; P:nucleosome assembly	.		.	H1*			.
PGSC0003DMG400024982	ST4.03ch02:43257709-43258472	763	289.081	Sotub02g031360.1.1	92.49	6e-114	Solyc02g092880.2.1 genomic_reference:SL2.50ch02 gene_region:48412380-48413638 transcript_region:SL2.50ch02:48412380..48413638- functional_description:"Unknown Protein (AHRD V1)"	Unknown Protein (AHRD V1)	Q_09478	AT4G37300.1	46.51	1e-34	MEE59 | maternal effect embryo arrest 59 | chr4:17554805-17555498 FORWARD LENGTH=173	7.7e-94	82.75	24849155XP_006339842.1 PREDICTED: uncharacterized protein LOC102601541	P:GO:0009793	P:embryo development ending in seed dormancy	.		.				.
PGSC0003DMG400010166	ST4.03ch03:43777495-43780468	1672	288.492	Sotub03g015660.1.1	96.44	0	Solyc03g025190.2.1 genomic_reference:SL2.50ch03 gene_region:7043560-7046813 transcript_region:SL2.50ch03:7043560..7046813+ go_terms:GO:0015299,GO:0015559 functional_description:"Multidrug resistance protein mdtK (AHRD V1 **-- MDTK_YERP3); contains Interpro domain(s) IPR002528 Multi antimicrobial extrusion protein MatE "	Multidrug resistance protein mdtK (AHRD V1 **-- MDTK_YERP3); contains Interpro domain(s) IPR002528 Multi antimicrobial extrusion protein MatE	#N/A	AT4G25640.2	73.71	0	DTX35 | detoxifying efflux carrier 35 | chr4:13076576-13078965 REVERSE LENGTH=514	6.3e-282	88	DETOXIFICATION 35-like	P:GO:0006855; F:GO:0015297; C:GO:0016021; F:GO:0015238	P:drug transmembrane transport; F:antiporter activity; C:integral component of membrane; F:drug transmembrane transporter activity	.		.				.
PGSC0003DMG400029732	ST4.03ch02:33667269-33668316	699	286.299	Sotub02g020770.1.1	97.56	5e-72	Solyc02g077880.2.1 genomic_reference:SL2.50ch02 gene_region:37291522-37292600 transcript_region:SL2.50ch02:37291522..37292600+ functional_description:"Auxin-repressed protein (AHRD V1 ***- Q6PXE1_9SOLN); contains Interpro domain(s) IPR008406 Dormancyauxin associated "	Auxin-repressed protein (AHRD V1 ***- Q6PXE1_9SOLN); contains Interpro domain(s) IPR008406 Dormancyauxin associated	#N/A	AT1G28330.4	58.54	2e-33	| dormancy-associated protein-like 1 | chr1:9934134-9935216 REVERSE LENGTH=125	1.3e-55	80.8	auxin-repressed kDa -like isoform X1			.		.				.
CUFF.2073	ST4.03ch01:88532276-88532507	231	284.236	Sotub01g049670.1.1	97.31	0	Solyc01g112320.2.1 genomic_reference:SL2.50ch01 gene_region:90169312-90174218 transcript_region:SL2.50ch01:90169312..90174218- go_terms:GO:0008270 functional_description:"Protein FAR1-RELATED SEQUENCE 5 (AHRD V1 ***- FRS5_ARATH); contains Interpro domain(s) IPR004330 Transcription factor, FAR1-related "	Protein FAR1-RELATED SEQUENCE 5 (AHRD V1 ***- FRS5_ARATH); contains Interpro domain(s) IPR004330 Transcription factor, FAR1-related	Q_07299	AT4G38180.1	74.55	0	FRS5 | FAR1-related sequence 5 | chr4:17906702-17909404 REVERSE LENGTH=788	0	89.7	FAR1-RELATED SEQUENCE 5	F:GO:0008270; P:GO:0006355	F:zinc ion binding; P:regulation of transcription, DNA-templated	.		Photomorphogenesis				.
CUFF.2175	ST4.03ch02:8398841-8399101	260	284.205	Sotub02g005500.1.1	96.08	0	Solyc02g014770.2.1 genomic_reference:SL2.50ch02 gene_region:9559617-9577970 transcript_region:SL2.50ch02:9559617..9577970+ go_terms:GO:0004003 functional_description:"Chromodomain-helicase-DNA-binding protein 6 (AHRD V1 **-* CHD6_HUMAN); contains Interpro domain(s) IPR000330 SNF2-related "	Chromodomain-helicase-DNA-binding protein 6 (AHRD V1 **-* CHD6_HUMAN); contains Interpro domain(s) IPR000330 SNF2-related	Q_05713	AT2G02090.1	69.28	0	CHR19, CHA19, ETL1 | SNF2 domain-containing protein / helicase domain-containing protein | chr2:523481-526884 FORWARD LENGTH=763	0	87.9	CHROMATIN REMODELING 19	F:GO:0005524	F:ATP binding	.		.				.
PGSC0003DMG400009108	ST4.03ch03:45023261-45025296	1141	283.618	Sotub03g013560.1.1	97.3	9e-130	Solyc03g007310.2.1 genomic_reference:SL2.50ch03 gene_region:1873856-1877023 transcript_region:SL2.50ch03:1873856..1877023+ go_terms:GO:0004872,GO:0042803 functional_description:"Abscisic acid receptor PYL8 (AHRD V1 **-* PYL8_ARATH); contains Interpro domain(s) IPR019587 Polyketide cyclase/dehydrase "	Abscisic acid receptor PYL8 (AHRD V1 **-* PYL8_ARATH); contains Interpro domain(s) IPR019587 Polyketide cyclase/dehydrase	#N/A	AT5G53160.2	78.38	1e-81	RCAR3, PYL8 | regulatory components of ABA receptor 3 | chr5:21561026-21561953 FORWARD LENGTH=188	2.4e-101	95.8	abscisic acid receptor PYL8-like	C:GO:0005634; F:GO:0004864; P:GO:0009738; P:GO:0043086; P:GO:0080163; C:GO:0005737; F:GO:0010427; F:GO:0004872	C:nucleus; F:protein phosphatase inhibitor activity; P:abscisic acid-activated signaling pathway; P:negative regulation of catalytic activity; P:regulation of protein serine/threonine phosphatase activity; C:cytoplasm; F:abscisic acid binding; F:receptor activity	.		.				.
PGSC0003DMG400020625	ST4.03ch04:51602152-51603952	1800	282.748	Sotub04g020890.1.1	91.44	9e-86	Solyc04g054910.2.1 genomic_reference:SL2.50ch04 gene_region:52554444-52556186 transcript_region:SL2.50ch04:52554444..52556186+ go_terms:GO:0003677 functional_description:"Ethylene-responsive transcription factor 13 (AHRD V1 *-*- ERF99_ARATH); contains Interpro domain(s) IPR001471 Pathogenesis-related transcriptional factor and ERF, DNA-binding "	Ethylene-responsive transcription factor 13 (AHRD V1 *-*- ERF99_ARATH); contains Interpro domain(s) IPR001471 Pathogenesis-related transcriptional factor and ERF, DNA-binding	Q_07158	AT1G78080.1	43.98	6e-44	RAP2.4 | related to AP2 4 | chr1:29364790-29365794 FORWARD LENGTH=334	6.1e-149	55.4	ethylene-responsive transcription factor RAP2-13-like	F:GO:0003677; C:GO:0005634; F:GO:0003700; P:GO:0006351; P:GO:0006355	F:DNA binding; C:nucleus; F:transcription factor activity, sequence-specific DNA binding; P:transcription, DNA-templated; P:regulation of transcription, DNA-templated	.		Dedifferentiation/wounding	WIND1			.
CUFF.3594	ST4.03ch03:2521836-2522076	240	282.318	Sotub03g008140.1.1	98.35	0	Solyc03g031670.2.1 genomic_reference:SL2.50ch03 gene_region:8397378-8406044 transcript_region:SL2.50ch03:8397378..8406044- go_terms:GO:0004683 functional_description:"Calcium-dependent protein kinase (AHRD V1 **** Q8RW36_SOLLC); contains Interpro domain(s) IPR002290 Serine/threonine protein kinase "	Calcium-dependent protein kinase (AHRD V1 **** Q8RW36_SOLLC); contains Interpro domain(s) IPR002290 Serine/threonine protein kinase	Q_00430	AT4G04720.1	84.85	0	CPK21 | calcium-dependent protein kinase 21 | chr4:2394817-2397631 REVERSE LENGTH=531	4.5e-265	95.15	calcium-dependent kinase 2-like	C:GO:0005634; F:GO:0005524; F:GO:0005516; P:GO:0009738; C:GO:0005737; F:GO:0005509; P:GO:0046777; F:GO:0004683; P:GO:0018105; P:GO:0035556; F:GO:0009931	C:nucleus; F:ATP binding; F:calmodulin binding; P:abscisic acid-activated signaling pathway; C:cytoplasm; F:calcium ion binding; P:protein autophosphorylation; F:calmodulin-dependent protein kinase activity; P:peptidyl-serine phosphorylation; P:intracellular signal transduction; F:calcium-dependent protein serine/threonine kinase activity	EC:2.7.11; EC:2.7.11.17	Transferring phosphorus-containing groups; Calcium/calmodulin-dependent protein kinase	.				.
CUFF.3538	ST4.03ch03:902356-902563	207	280.433	Sotub03g006240.1.1	95.67	3e-146	Solyc03g005930.2.1 genomic_reference:SL2.50ch03 gene_region:628731-631838 transcript_region:SL2.50ch03:628731..631838- go_terms:GO:0004112,GO:0005622 functional_description:"Cyclic phosphodiesterase (AHRD V1 ***- D7M9D2_ARALY); contains Interpro domain(s) IPR012386 2 , 3 cyclic phosphodiesterase, plant "	Cyclic phosphodiesterase (AHRD V1 ***- D7M9D2_ARALY); contains Interpro domain(s) IPR012386 2 , 3 cyclic phosphodiesterase, plant	Q_15466	AT4G18930.1	55.93	1e-53	| RNA ligase/cyclic nucleotide phosphodiesterase family protein | chr4:10370797-10371885 FORWARD LENGTH=181	3.2e-121	84.75	cyclic phosphodiesterase-like	C:GO:0016021; F:GO:0004112; F:GO:0016874	C:integral component of membrane; F:cyclic-nucleotide phosphodiesterase activity; F:ligase activity	.		.				.
PGSC0003DMG400019506	ST4.03ch03:55841661-55843149	1168	280.123	Sotub03g029360.1.1	94.76	9e-172	Solyc03g115870.2.1 genomic_reference:SL2.50ch03 gene_region:59525085-59526646 transcript_region:SL2.50ch03:59525085..59526646+ go_terms:GO:0016671 functional_description:"Thioredoxin 2 (AHRD V1 ***- Q5ZF47_PLAMJ); contains Interpro domain(s) IPR015467 Thioredoxin, core "	Thioredoxin 2 (AHRD V1 ***- Q5ZF47_PLAMJ); contains Interpro domain(s) IPR015467 Thioredoxin, core	Q_15873	AT5G61440.1	62.84	2e-64	ACHT5 | atypical CYS HIS rich thioredoxin 5 | chr5:24707658-24708684 FORWARD LENGTH=245	1.7e-139	83.95	thioredoxin-like 1- chloroplastic	C:GO:0009507; F:GO:0015035; P:GO:0006662; F:GO:0016671; P:GO:0034599; P:GO:0045454; P:GO:0055114; P:GO:0006457; P:GO:0000103	C:chloroplast; F:protein disulfide oxidoreductase activity; P:glycerol ether metabolic process; F:oxidoreductase activity, acting on a sulfur group of donors, disulfide as acceptor; P:cellular response to oxidative stress; P:cell redox homeostasis; P:oxidation-reduction process; P:protein folding; P:sulfate assimilation	.		.				.
CUFF.5921	ST4.03ch04:53326449-53326764	315	278.851	Sotub02g034930.1.1	100	1e-57	Solyc02g087930.2.1 genomic_reference:SL2.50ch02 gene_region:44752863-44756574 transcript_region:SL2.50ch02:44752863..44756574- go_terms:GO:0003735,GO:0005515 functional_description:"60S ribosomal protein L34 (AHRD V1 ***- B6T098_MAIZE); contains Interpro domain(s) IPR008195 Ribosomal protein L34e "	60S ribosomal protein L34 (AHRD V1 ***- B6T098_MAIZE); contains Interpro domain(s) IPR008195 Ribosomal protein L34e	Q_05689	AT1G26880.1	94.74	4e-48	| Ribosomal protein L34e superfamily protein | chr1:9315640-9316681 REVERSE LENGTH=120	1.1e-46	99.1	60S ribosomal L34-like	F:GO:0003723; F:GO:0003735; P:GO:0042254; C:GO:0022625; P:GO:0006412	F:RNA binding; F:structural constituent of ribosome; P:ribosome biogenesis; C:cytosolic large ribosomal subunit; P:translation	.		.				.
PGSC0003DMG402011958	ST4.03ch03:22430315-22435327	1272	277.84	Sotub03g011470.1.1	94.32	0	Solyc03g063700.1.1 evidence_code:10F0H1E0IEG genomic_reference:SL2.50ch03 gene_region:32916540-32920894 transcript_region:SL2.50ch03:32916540..32920894+ go_terms:GO:0005488 functional_description:"Zinc finger C2H2-type (AHRD V1 **-- A2Q3M3_MEDTR); contains Interpro domain(s) IPR016024 Armadillo-type fold "	Zinc finger C2H2-type (AHRD V1 **-- A2Q3M3_MEDTR); contains Interpro domain(s) IPR016024 Armadillo-type fold	#N/A	AT3G57570.2	54	2e-79	| ARM repeat superfamily protein | chr3:21312598-21320105 FORWARD LENGTH=1096	2e-167	76.5	24856129XP_006349558.1 PREDICTED: uncharacterized protein LOC102595225 isoform X1			.		.				.
CUFF.5990	ST4.03ch04:56569427-56569678	251	277.051	Sotub04g022870.1.1	87.5	2e-24	Solyc04g058100.2.1 genomic_reference:SL2.50ch04 gene_region:54362100-54362884 transcript_region:SL2.50ch04:54362100..54362884+ go_terms:GO:0005507 functional_description:"Type 2 metallothionein (AHRD V1 ***- B3VKV5_SOLNI); contains Interpro domain(s) IPR000347 Plant metallothionein, family 15 "	Type 2 metallothionein (AHRD V1 ***- B3VKV5_SOLNI); contains Interpro domain(s) IPR000347 Plant metallothionein, family 15	#N/A	AT5G02380.1	44.44	1e-07	MT2B | metallothionein 2B | chr5:506755-507164 REVERSE LENGTH=77	3.6e-21	83.3	metallothionein type 2	F:GO:0046872	F:metal ion binding	.		.	MTN15		MTN interactome	.
PGSC0003DMG400024008	ST4.03ch01:18925172-18929709	2877	276.497	Sotub01g015340.1.1	95.94	0	Solyc01g028860.2.1 genomic_reference:SL2.50ch01 gene_region:33625778-33629920 transcript_region:SL2.50ch01:33625778..33629920- go_terms:GO:0005515 functional_description:"YTH domain family 2 (Predicted) (AHRD V1 *--- B2GUU1_RAT); contains Interpro domain(s) IPR007275 YT521-B-like protein "	YTH domain family 2 (Predicted) (AHRD V1 *--- B2GUU1_RAT); contains Interpro domain(s) IPR007275 YT521-B-like protein	Q_16063	AT3G13460.4	51.87	1e-179	ECT2 | evolutionarily conserved C-terminal region 2 | chr3:4385274-4388220 REVERSE LENGTH=666	0	81.2	YTH domain-containing family 2-like	F:GO:0003723	F:RNA binding	.		.				.
CUFF.3341	ST4.03ch02:45704150-45706260	2110	275.963	Sotub03g028860.1.1	97.5	0	Solyc03g115380.1.1 evidence_code:10F0H1E1IEG genomic_reference:SL2.50ch03 gene_region:59159703-59161145 transcript_region:SL2.50ch03:59159703..59161145+ go_terms:GO:0003979,GO:0009055 functional_description:"UDP-glucose dehydrogenase (AHRD V1 **** B1N754_EUCGR); contains Interpro domain(s) IPR014028 UDP-glucose/GDP-mannose dehydrogenase, dimerisation and substrate-binding "	UDP-glucose dehydrogenase (AHRD V1 **** B1N754_EUCGR); contains Interpro domain(s) IPR014028 UDP-glucose/GDP-mannose dehydrogenase, dimerisation and substrate-binding	Q_16813	AT3G29360.2	88.54	0	| UDP-glucose 6-dehydrogenase family protein | chr3:11267375-11268817 REVERSE LENGTH=480	2.8e-279	96.4	UDP-glucose 6-dehydrogenase 1-like [Solanum tuberosum] UDP-glucose 6-dehydrogenase 1-like [Solanum tuberosum] UDP-glucose 6-dehydrogenase 1-like	C:GO:0005634; P:GO:0005975; F:GO:0051287; P:GO:0006065; F:GO:0003979; P:GO:0006024; C:GO:0005829; P:GO:0055114	C:nucleus; P:carbohydrate metabolic process; F:NAD binding; P:UDP-glucuronate biosynthetic process; F:UDP-glucose 6-dehydrogenase activity; P:glycosaminoglycan biosynthetic process; C:cytosol; P:oxidation-reduction process	EC:1.1.1.22	UDP-glucose 6-dehydrogenase	.				.
CUFF.1971	ST4.03ch01:86527403-86528100	512	275.366	Sotub11g016810.1.1	96.97	0	Solyc11g044880.1.1 evidence_code:10F0H1E1IEG genomic_reference:SL2.50ch11 gene_region:36299654-36312937 transcript_region:SL2.50ch11:36299654..36312937+ go_terms:GO:0008270,GO:0007018 functional_description:"Kinesin like protein (AHRD V1 ***- Q9SVI8_ARATH); contains Interpro domain(s) IPR001752 Kinesin, motor region "	Kinesin like protein (AHRD V1 ***- Q9SVI8_ARATH); contains Interpro domain(s) IPR001752 Kinesin, motor region	Q_05823	AT4G39050.1	72.34	0	| Kinesin motor family protein | chr4:18193462-18200148 FORWARD LENGTH=1055	0	86.8	kinesin-related 11-like isoform X1	F:GO:0016887; F:GO:0005524; F:GO:0003777; F:GO:0008270; C:GO:0005871; P:GO:0007018; F:GO:0008017	F:ATPase activity; F:ATP binding; F:microtubule motor activity; F:zinc ion binding; C:kinesin complex; P:microtubule-based movement; F:microtubule binding	EC:3.6.1.3; EC:3.6.1.15	Adenosinetriphosphatase; Nucleoside-triphosphate phosphatase	.	Kin*			.
PGSC0003DMG400022704	ST4.03ch01:5420333-5423500	1363	274.763	Sotub01g009810.1.1	95.28	0	Solyc01g009000.2.1 genomic_reference:SL2.50ch01 gene_region:3012133-3013463 transcript_region:SL2.50ch01:3012133..3013463+ go_terms:GO:0005515 functional_description:"RING finger protein 6 (AHRD V1 *--- RNF6_HUMAN); contains Interpro domain(s) IPR018957 Zinc finger, C3HC4 RING-type "	RING finger protein 6 (AHRD V1 *--- RNF6_HUMAN); contains Interpro domain(s) IPR018957 Zinc finger, C3HC4 RING-type	Q_12207	AT2G40830.3	50.64	1e-72	RHC1A | RING-H2 finger C1A | chr2:17043642-17044628 FORWARD LENGTH=328	4.7e-174	72.3	E3 ubiquitin- ligase RING1-like	F:GO:0008270; F:GO:0061630; P:GO:0043161; P:GO:0000209; P:GO:0042787	F:zinc ion binding; F:ubiquitin protein ligase activity; P:proteasome-mediated ubiquitin-dependent protein catabolic process; P:protein polyubiquitination; P:protein ubiquitination involved in ubiquitin-dependent protein catabolic process	.		.				.
CUFF.6138	ST4.03ch04:61076789-61077048	259	273.932	Sotub04g026560.1.1	98.5	0	Solyc04g071880.2.1 genomic_reference:SL2.50ch04 gene_region:56486843-56496673 transcript_region:SL2.50ch04:56486843..56496673+ go_terms:GO:0009678 functional_description:"V-type H(+)-translocating pyrophosphatase (AHRD V1 **** B2V595_CLOBA); contains Interpro domain(s) IPR004131 Inorganic H+ pyrophosphatase "	V-type H(+)-translocating pyrophosphatase (AHRD V1 **** B2V595_CLOBA); contains Interpro domain(s) IPR004131 Inorganic H+ pyrophosphatase	#N/A	AT1G16780.1	86	0	VHP2;2, AtVHP2;2 | Inorganic H pyrophosphatase family protein | chr1:5739468-5743818 REVERSE LENGTH=851	0	84.35	pyrophosphate-energized membrane proton pump 2 isoform X1	F:GO:0004427; P:GO:0015992; P:GO:0055085; C:GO:0016021; F:GO:0009678	F:inorganic diphosphatase activity; P:proton transport; P:transmembrane transport; C:integral component of membrane; F:hydrogen-translocating pyrophosphatase activity	EC:3.6.1.1	Inorganic diphosphatase	.				.
CUFF.2760	ST4.03ch02:32141374-32141627	253	272.07	Sotub02g019380.1.1	76.77	4e-62	Solyc02g076800.1.1 evidence_code:10F0H1E0IEG genomic_reference:SL2.50ch02 gene_region:36490930-36491505 transcript_region:SL2.50ch02:36490930..36491505+ functional_description:"Unknown Protein (AHRD V1)"	Unknown Protein (AHRD V1)	#N/A	AT1G29195.1	53.19	1e-35	| unknown protein; FUNCTIONS IN: molecular_function unknown; INVOLVED IN: biological_process unknown; LOCATED IN: chloroplast; EXPRESSED IN: 13 plant structures; EXPRESSED DURING: 4 anthesis, C globular stage, 4 leaf senescence stage, petal differentiation and expansion stage; BEST Arabidopsis thaliana protein match is: unknown protein (TAIR:AT2G30230.1); Has 180 Blast hits to 180 proteins in 14 …	2.5e-61	62.4	probable WRKY transcription factor 1			.		.				.
CUFF.392	ST4.03ch01:28097745-28098026	281	271.782	Sotub01g010980.1.1	94.41	9e-118	Solyc01g049680.2.1 genomic_reference:SL2.50ch01 gene_region:40894134-40895807 transcript_region:SL2.50ch01:40894134..40895807- go_terms:GO:0003676 functional_description:"Transcriptional activator protein Pur-alpha (AHRD V1 *-*- C1BSV9_9MAXI); contains Interpro domain(s) IPR006628 PUR-alpha/beta/gamma, DNA/RNA-binding "	Transcriptional activator protein Pur-alpha (AHRD V1 *-*- C1BSV9_9MAXI); contains Interpro domain(s) IPR006628 PUR-alpha/beta/gamma, DNA/RNA-binding	Q_04694	AT2G32080.2	74.3	3e-71	PUR ALPHA-1 | purin-rich alpha 1 | chr2:13642716-13644036 REVERSE LENGTH=295	5.7e-92	96.15	transcription factor Pur-alpha 1 isoform X2	C:GO:0005737	C:cytoplasm	.		Unknown function				.
CUFF.4349	ST4.03ch03:46176283-46176573	290	270.129	Sotub03g016720.1.1	97.51	0	Solyc03g082490.2.1 genomic_reference:SL2.50ch03 gene_region:45953860-45961711 transcript_region:SL2.50ch03:45953860..45961711- go_terms:GO:0016887 functional_description:"Genomic DNA chromosome 5 P1 clone MNC6 (AHRD V1 ***- Q9FJC2_ARATH)"	Genomic DNA chromosome 5 P1 clone MNC6 (AHRD V1 ***- Q9FJC2_ARATH)	Q_05597	AT5G53620.3	43.55	1e-118	| unknown protein; INVOLVED IN: biological_process unknown; EXPRESSED IN: 23 plant structures; EXPRESSED DURING: 13 growth stages; Has 28929 Blast hits to 19542 proteins in 1425 species: Archae - 211; Bacteria - 3079; Metazoa - 14558; Fungi - 2157; Plants - 966; Viruses - 80; Other Eukaryotes - 7878 (source: NCBI BLink). | chr5:21781217-21785061 FORWARD LENGTH=682	0	84.65	24854616XP_006347493.1 PREDICTED: uncharacterized protein LOC102581741 isoform X1 [Solanum tuberosum] XP_006347494.1 PREDICTED: uncharacterized protein LOC102581741 isoform X2 [Solanum tuberosum] XP_006347495.1 PREDICTED: uncharacterized protein LOC102581741 isoform X3			.		.				.
CUFF.3675	ST4.03ch03:4232586-4234924	1695	268.819	Sotub03g009710.1.1	97.78	0	Solyc03g033980.2.1 genomic_reference:SL2.50ch03 gene_region:9956891-9959119 transcript_region:SL2.50ch03:9956891..9959119+ go_terms:GO:0051015 functional_description:"Tubby-like F-box protein 5 (AHRD V1 ***- TLP5_ORYSJ); contains Interpro domain(s) IPR000007 Tubby, C-terminal "	Tubby-like F-box protein 5 (AHRD V1 ***- TLP5_ORYSJ); contains Interpro domain(s) IPR000007 Tubby, C-terminal	Q_07172	AT2G18280.2	62.44	2e-138	AtTLP2, TLP2 | tubby like protein 2 | chr2:7946754-7948176 FORWARD LENGTH=394	1.6e-230	91.75	tubby-like F-box 5	C:GO:0005929; F:GO:0035091; P:GO:0061512	C:cilium; F:phosphatidylinositol binding; P:protein localization to cilium	.		.				.
CUFF.1809	ST4.03ch01:82978544-82979172	398	268.516	Sotub01g043550.1.1	93.77	0	Solyc01g106340.2.1 genomic_reference:SL2.50ch01 gene_region:86031605-86039647 transcript_region:SL2.50ch01:86031605..86039647+ go_terms:GO:0016884 functional_description:"Glutamyl-tRNA(Gln) amidotransferase subunit A (AHRD V1 ***- C5FFK2_NANOT); contains Interpro domain(s) IPR000120 Amidase signature enzyme "	Glutamyl-tRNA(Gln) amidotransferase subunit A (AHRD V1 ***- C5FFK2_NANOT); contains Interpro domain(s) IPR000120 Amidase signature enzyme	Q_05913	AT5G64440.1	63.82	0	AtFAAH, FAAH | fatty acid amide hydrolase | chr5:25766229-25770260 FORWARD LENGTH=607	0	85.55	fatty acid amide hydrolase-like isoform X2	C:GO:0016021; F:GO:0016884	C:integral component of membrane; F:carbon-nitrogen ligase activity, with glutamine as amido-N-donor	.		.				.
PGSC0003DMG400025320	ST4.03ch04:55971178-55971579	401	267.565	Sotub11g019160.1.1	100	2e-26	Solyc11g044230.1.1 evidence_code:10F1H0E1IEG genomic_reference:SL2.50ch11 gene_region:35165332-35168495 transcript_region:SL2.50ch11:35165332..35168495+ functional_description:"UPF0727 protein C6orf115 homolog (AHRD V1 *-*- CF115_XENLA)"	UPF0727 protein C6orf115 homolog (AHRD V1 *-*- CF115_XENLA)	Q_12455	AT4G33640.1	82.54	8e-25	| unknown protein; Has 30201 Blast hits to 17322 proteins in 780 species: Archae - 12; Bacteria - 1396; Metazoa - 17338; Fungi - 3422; Plants - 5037; Viruses - 0; Other Eukaryotes - 2996 (source: NCBI BLink). | chr4:16159727-16160211 REVERSE LENGTH=95	1.3e-30	94.15	costars family			.		.				.
CUFF.2590	ST4.03ch02:27981424-27981618	194	266.825	Sotub02g015100.1.1	95.81	2e-73	Solyc02g068990.2.1 genomic_reference:SL2.50ch02 gene_region:33516017-33518244 transcript_region:SL2.50ch02:33516017..33518244- go_terms:GO:0005622 functional_description:"Unknown Protein (AHRD V1); contains Interpro domain(s) IPR007087 Zinc finger, C2H2-type "	Unknown Protein (AHRD V1); contains Interpro domain(s) IPR007087 Zinc finger, C2H2-type	#N/A					1.9e-62	63.5	24865326XP_006362618.1 PREDICTED: uncharacterized protein LOC102583262	F:GO:0046872	F:metal ion binding	.		.				.
PGSC0003DMG400024948	ST4.03ch02:43179509-43181675	1097	266.428	Sotub02g031260.1.1	100	1e-11	Solyc02g092790.2.1 genomic_reference:SL2.50ch02 gene_region:48339964-48342204 transcript_region:SL2.50ch02:48339964..48342204+ functional_description:"Arabinogalactan (AHRD V1 *-*- Q43719_SOLLC)"	Arabinogalactan (AHRD V1 *-*- Q43719_SOLLC)	#N/A							---NA---			.		.				.
CUFF.5044	ST4.03ch03:61475193-61475470	277	266.392	Sotub02g034300.1.1	93.9	0	Solyc02g088580.1.1 evidence_code:10F1H1E1IEG genomic_reference:SL2.50ch02 gene_region:45211594-45213711 transcript_region:SL2.50ch02:45211594..45213711+ functional_description:"Genomic DNA chromosome 5 P1 clone MXM12 (AHRD V1 *-*- Q9SDA2_ARATH); contains Interpro domain(s) IPR012417 Calmodulin-binding, plant "	Genomic DNA chromosome 5 P1 clone MXM12 (AHRD V1 *-*- Q9SDA2_ARATH); contains Interpro domain(s) IPR012417 Calmodulin-binding, plant	Q_09052	AT5G39380.1	30.27	2e-40	| Plant calmodulin-binding protein-related | chr5:15759163-15760686 REVERSE LENGTH=507	0	62.8	titin homolog [Nicotiana tomentosiformis] titin homolog	F:GO:0005516	F:calmodulin binding	.		.				.
CUFF.1441	ST4.03ch01:77033848-77034032	184	266.222	Sotub01g037030.1.1	95.89	0	Solyc01g099220.2.1 genomic_reference:SL2.50ch01 gene_region:81275113-81289446 transcript_region:SL2.50ch01:81275113..81289446+ go_terms:GO:0003676,GO:0006260,GO:0006139 functional_description:"DNA polymerase (AHRD V1 *-*- B9RF68_RICCO); contains Interpro domain(s) IPR006172 DNA-directed DNA polymerase, family B "	DNA polymerase (AHRD V1 *-*- B9RF68_RICCO); contains Interpro domain(s) IPR006172 DNA-directed DNA polymerase, family B	#N/A	AT1G67500.1	49.65	0	ATREV3, REV3 | recovery protein 3 | chr1:25287707-25296714 REVERSE LENGTH=1890	0	90.3	DNA polymerase zeta catalytic subunit isoform X1			.		.				.
CUFF.3387	ST4.03ch02:46842361-46842600	239	266.144	Sotub04g017320.1.1	39.58	1e-70	Solyc06g033980.2.1 genomic_reference:SL2.50ch06 gene_region:20163363-20164580 transcript_region:SL2.50ch06:20163363..20164580+ go_terms:GO:0003676,GO:0004523 functional_description:"Ribonuclease H (AHRD V1 ***- Q2HUA4_MEDTR); contains Interpro domain(s) IPR002156 Ribonuclease H "	Ribonuclease H (AHRD V1 ***- Q2HUA4_MEDTR); contains Interpro domain(s) IPR002156 Ribonuclease H	Q_02740	AT3G09510.1	24.72	3e-18	| Ribonuclease H-like superfamily protein | chr3:2921804-2923258 FORWARD LENGTH=484	4.6e-99	60.7	72035770XP_015160281.1 PREDICTED: uncharacterized protein LOC107058731			.		.				.
PGSC0003DMG400010051	ST4.03ch02:45045996-45048899	1840	265.826	Sotub02g033330.1.1	96.68	0	Solyc02g089610.1.1 evidence_code:10F0H1E1IEG genomic_reference:SL2.50ch02 gene_region:45946477-45947565 transcript_region:SL2.50ch02:45946477..45947565- go_terms:GO:0004014 functional_description:"S-adenosylmethionine decarboxylase proenzyme (AHRD V1 **** Q7XZQ9_VITVI); contains Interpro domain(s) IPR001985 S-adenosylmethionine decarboxylase "	S-adenosylmethionine decarboxylase proenzyme (AHRD V1 **** Q7XZQ9_VITVI); contains Interpro domain(s) IPR001985 S-adenosylmethionine decarboxylase	#N/A	AT3G25570.2	66.19	2e-116	| Adenosylmethionine decarboxylase family protein | chr3:9287413-9288462 REVERSE LENGTH=349	4.8e-199	85.75	S-adenosylmethionine decarboxylase proenzyme-like	P:GO:0008295; C:GO:0005829; P:GO:0006597; F:GO:0004014; P:GO:0006557	P:spermidine biosynthetic process; C:cytosol; P:spermine biosynthetic process; F:adenosylmethionine decarboxylase activity; P:S-adenosylmethioninamine biosynthetic process	EC:4.1.1.50	Adenosylmethionine decarboxylase	.				.
CUFF.2886	ST4.03ch02:36375414-36375935	521	265.039	Sotub02g023740.1.1	95.69	0	Solyc02g080570.2.1 genomic_reference:SL2.50ch02 gene_region:39335872-39353189 transcript_region:SL2.50ch02:39335872..39353189+ go_terms:GO:0009011 functional_description:"Glycogen synthase (AHRD V1 *-** D4ZXV2_SPIPL); contains Interpro domain(s) IPR011835 Glycogen/starch synthases, ADP-glucose type "	Glycogen synthase (AHRD V1 *-** D4ZXV2_SPIPL); contains Interpro domain(s) IPR011835 Glycogen/starch synthases, ADP-glucose type	#N/A	AT1G11720.1	69.83	0	ATSS3, SS3 | starch synthase 3 | chr1:3952460-3956840 FORWARD LENGTH=1042	0	88	soluble starch synthase chloroplastic amyloplastic isoform X1	C:GO:0009507; F:GO:2001070; P:GO:0019252; F:GO:0009011; C:GO:0009501; F:GO:0004373; F:GO:0033201	C:chloroplast; F:starch binding; P:starch biosynthetic process; F:starch synthase activity; C:amyloplast; F:glycogen (starch) synthase activity; F:alpha-1,4-glucan synthase activity	EC:2.4.1.21; EC:2.4.1.11	Starch synthase; Glycogen(starch) synthase	.				.
CUFF.1561	ST4.03ch01:78458590-78459113	447	261.453	Sotub01g038660.1.1	100	2e-130	Solyc01g100860.2.1 genomic_reference:SL2.50ch01 gene_region:82524862-82533922 transcript_region:SL2.50ch01:82524862..82533922- go_terms:GO:0042802 functional_description:"ADP-ribosylation factor (AHRD V1 ***- D7KT27_ARALY); contains Interpro domain(s) IPR006688 ADP-ribosylation factor "	ADP-ribosylation factor (AHRD V1 ***- D7KT27_ARALY); contains Interpro domain(s) IPR006688 ADP-ribosylation factor	Q_00247	AT3G62290.3	98.9	2e-101	ARFA1E | ADP-ribosylation factor A1E | chr3:23052287-23053545 FORWARD LENGTH=181	2.4e-98	99.9	ADP-ribosylation factor	F:GO:0005525; C:GO:0005768; C:GO:0009506; P:GO:0016192; P:GO:0007264; P:GO:0015031; C:GO:0016021; C:GO:0005829; C:GO:0005773; F:GO:0016004; C:GO:0005798	F:GTP binding; C:endosome; C:plasmodesma; P:vesicle-mediated transport; P:small GTPase mediated signal transduction; P:protein transport; C:integral component of membrane; C:cytosol; C:vacuole; F:phospholipase activator activity; C:Golgi-associated vesicle	.		.				.
PGSC0003DMG400011326	ST4.03ch01:57283291-57284878	1587	260.735	Sotub01g020540.1.1	91.53	2e-167	Solyc01g066430.2.1 genomic_reference:SL2.50ch01 gene_region:66714715-66716016 transcript_region:SL2.50ch01:66714715..66716016- go_terms:GO:0008270 functional_description:"Ring H2 finger protein (AHRD V1 *-*- D9ZHD8_HYPPE); contains Interpro domain(s) IPR018957 Zinc finger, C3HC4 RING-type "	Ring H2 finger protein (AHRD V1 *-*- D9ZHD8_HYPPE); contains Interpro domain(s) IPR018957 Zinc finger, C3HC4 RING-type	Q_00310	AT3G16720.1	51.15	4e-53	ATL2, TL2 | TOXICOS EN LEVADURA 2 | chr3:5692880-5693794 FORWARD LENGTH=304	6.2e-147	66.15	RING-H2 finger ATL2	F:GO:0008270; C:GO:0016021	F:zinc ion binding; C:integral component of membrane	.		.				.
PGSC0003DMG400021448	ST4.03ch02:42763848-42767776	1295	260.683	Sotub02g030940.1.1	98.91	0	Solyc02g092440.2.1 genomic_reference:SL2.50ch02 gene_region:48072629-48076554 transcript_region:SL2.50ch02:48072629..48076554- go_terms:GO:0008308 functional_description:"Mitochondrial porin (Voltage-dependent anion channel) outer membrane protein (AHRD V1 **** C4R1Z2_PICPG); contains Interpro domain(s) IPR001925 Porin, eukaryotic type "	Mitochondrial porin (Voltage-dependent anion channel) outer membrane protein (AHRD V1 **** C4R1Z2_PICPG); contains Interpro domain(s) IPR001925 Porin, eukaryotic type	Q_07939	AT5G67500.1	67.75	9e-110	VDAC2, ATVDAC2 | voltage dependent anion channel 2 | chr5:26935223-26937123 FORWARD LENGTH=276	9.2e-150	94.45	mitochondrial outer membrane porin 2-like	F:GO:0008308; P:GO:1903959; P:GO:0055085; C:GO:0005741; P:GO:0006820	F:voltage-gated anion channel activity; P:regulation of anion transmembrane transport; P:transmembrane transport; C:mitochondrial outer membrane; P:anion transport	.		.				.
PGSC0003DMG400010139	ST4.03ch03:49644578-49645247	669	257.959	Sotub03g016020.1.1	67.69	5e-84	Solyc03g098700.1.1 evidence_code:10F1H1E1IEG genomic_reference:SL2.50ch03 gene_region:54427774-54428433 transcript_region:SL2.50ch03:54427774..54428433- go_terms:GO:0004866 functional_description:"Cysteine protease inhibitor 8 (Fragment) (AHRD V1 ***- CPI8_SOLTU); contains Interpro domain(s) IPR002160 Proteinase inhibitor I3, Kunitz legume "	Cysteine protease inhibitor 8 (Fragment) (AHRD V1 ***- CPI8_SOLTU); contains Interpro domain(s) IPR002160 Proteinase inhibitor I3, Kunitz legume	#N/A	AT1G73325.1	27.07	1e-05	| Kunitz family trypsin and protease inhibitor protein | chr1:27567518-27568186 REVERSE LENGTH=222	6.3e-117	89.25	Kunitz-type inhibitor	F:GO:0004869; P:GO:0006508; P:GO:0010951; F:GO:0008233; C:GO:0005773	F:cysteine-type endopeptidase inhibitor activity; P:proteolysis; P:negative regulation of endopeptidase activity; F:peptidase activity; C:vacuole	.		.				.
CUFF.2118	ST4.03ch02:4826987-4827793	286	257.946	Sotub02g006990.1.1	96.7	0	Solyc00g008680.2.1 genomic_reference:SL2.50ch00 gene_region:8473134-8491476 transcript_region:SL2.50ch00:8473134..8491476+ go_terms:GO:0005509 functional_description:"Calcium binding protein-like (AHRD V1 *--- Q656S9_ORYSJ); contains Interpro domain(s) IPR011992 EF-Hand type "	Calcium binding protein-like (AHRD V1 *--- Q656S9_ORYSJ); contains Interpro domain(s) IPR011992 EF-Hand type	Q_12694	AT5G08580.1	66.38	2e-137	| Calcium-binding EF hand family protein | chr5:2780976-2782961 REVERSE LENGTH=391	9.8e-189	84.95	Calcium-binding EF-hand	F:GO:0005509; C:GO:0016021; C:GO:0005783; C:GO:0005794; C:GO:0005886	F:calcium ion binding; C:integral component of membrane; C:endoplasmic reticulum; C:Golgi apparatus; C:plasma membrane	.		.				.
PGSC0003DMG403018293	ST4.03ch01:78685671-78687384	924	257.395	Sotub01g038840.1.1	99.53	0	Solyc01g101040.2.1 genomic_reference:SL2.50ch01 gene_region:82660502-82665331 transcript_region:SL2.50ch01:82660502..82665331+ go_terms:GO:0003878 functional_description:"ATP-citrate lyase A-3 (AHRD V1 **** D7KJQ3_ARALY); contains Interpro domain(s) IPR016102 Succinyl-CoA synthetase-like "	ATP-citrate lyase A-3 (AHRD V1 **** D7KJQ3_ARALY); contains Interpro domain(s) IPR016102 Succinyl-CoA synthetase-like	Q_03759	AT1G09430.1	91.19	0	ACLA-3 | ATP-citrate lyase A-3 | chr1:3042135-3044978 FORWARD LENGTH=424	5.4e-234	94	ATP-citrate synthase alpha chain 2	F:GO:0005524; F:GO:0016829; C:GO:0005829; F:GO:0004775	F:ATP binding; F:lyase activity; C:cytosol; F:succinate-CoA ligase (ADP-forming) activity	EC:6.2.1.5	Succinate--CoA ligase (ADP-forming)	.				.
PGSC0003DMG400024083	ST4.03ch03:2914946-2916001	1055	256.787	Sotub03g008590.1.1	94.71	7e-115	Solyc03g031950.1.1 evidence_code:10F1H0E1IEG genomic_reference:SL2.50ch03 gene_region:8708260-8708952 transcript_region:SL2.50ch03:8708260..8708952- functional_description:"Unknown Protein (AHRD V1)"	Unknown Protein (AHRD V1)	Q_03779	AT1G65720.1	36.32	1e-13	| unknown protein; FUNCTIONS IN: molecular_function unknown; INVOLVED IN: biological_process unknown; LOCATED IN: endomembrane system; EXPRESSED IN: 24 plant structures; EXPRESSED DURING: 15 growth stages; Has 44 Blast hits to 44 proteins in 14 species: Archae - 0; Bacteria - 0; Metazoa - 0; Fungi - 0; Plants - 44; Viruses - 0; Other Eukaryotes - 0 (source: NCBI BLink). | chr1:24440471-24441013 R…	5e-101	62.05	24851622XP_006343311.1 PREDICTED: uncharacterized protein LOC102597380	C:GO:0016021	C:integral component of membrane	.		.				.
CUFF.979	ST4.03ch01:66258302-66258593	291	252.856	Sotub03g007460.1.1	53.71	1e-104	Solyc01g060150.2.1 genomic_reference:SL2.50ch01 gene_region:62511139-62524688 transcript_region:SL2.50ch01:62511139..62524688- functional_description:"Unknown Protein (AHRD V1)"	Unknown Protein (AHRD V1)	#N/A					1.3e-63	50.35	detoxification chloroplastic	F:GO:0003676; F:GO:0008270; F:GO:0046872; P:GO:0097359; P:GO:0006486; F:GO:0003980	F:nucleic acid binding; F:zinc ion binding; F:metal ion binding; P:UDP-glucosylation; P:protein glycosylation; F:UDP-glucose:glycoprotein glucosyltransferase activity	.		.				.
PGSC0003DMG400015271	ST4.03ch03:50403122-50405419	1126	252.234	Sotub03g024420.1.1	97.4	0	Solyc03g019780.2.1 genomic_reference:SL2.50ch03 gene_region:6711619-6713828 transcript_region:SL2.50ch03:6711619..6713828- go_terms:GO:0043236 functional_description:"40S ribosomal protein SA (AHRD V1 ***- B6T6X2_MAIZE); contains Interpro domain(s) IPR005707 Ribosomal protein S2, eukaryotic/archaeal "	40S ribosomal protein SA (AHRD V1 ***- B6T6X2_MAIZE); contains Interpro domain(s) IPR005707 Ribosomal protein S2, eukaryotic/archaeal	#N/A	AT1G72370.2	77.19	5e-109	P40, AP40, RP40, RPSAA | 40s ribosomal protein SA | chr1:27243148-27244842 REVERSE LENGTH=294	2.2e-141	89.4	40S ribosomal SA-like	P:GO:0006407; P:GO:0000461; F:GO:0003735; C:GO:0022627; P:GO:0000447; P:GO:0000028; C:GO:0030686; P:GO:0006412	P:rRNA export from nucleus; P:endonucleolytic cleavage to generate mature 3'-end of SSU-rRNA from (SSU-rRNA, 5.8S rRNA, LSU-rRNA); F:structural constituent of ribosome; C:cytosolic small ribosomal subunit; P:endonucleolytic cleavage in ITS1 to separate SSU-rRNA from 5.8S rRNA and LSU-rRNA from tricistronic rRNA transcript (SSU-rRNA, 5.8S rRNA, LSU-rRNA); P:ribosomal small subunit assembly; C:90S …	.		.				.
PGSC0003DMG400013399	ST4.03ch03:553086-557031	814	251.698	Sotub03g005670.1.1	93.88	1e-71	Solyc03g005470.2.1 genomic_reference:SL2.50ch03 gene_region:366040-369863 transcript_region:SL2.50ch03:366040..369863+ functional_description:"Nicotiana lesion-inducing like (AHRD V1 ***- B6T757_MAIZE); contains Interpro domain(s) IPR008637 HR-like lesion-inducer "	Nicotiana lesion-inducing like (AHRD V1 ***- B6T757_MAIZE); contains Interpro domain(s) IPR008637 HR-like lesion-inducer	Q_14180	AT4G14420.1	70.21	2e-39	| HR-like lesion-inducing protein-related | chr4:8302171-8303738 REVERSE LENGTH=158	3.3e-59	75.75	24860822XP_006356061.1 PREDICTED: uncharacterized protein LOC102599623	C:GO:0016021	C:integral component of membrane	.		.				.
PGSC0003DMG400001598	ST4.03ch01:87145670-87146801	719	249.452	Sotub01g048460.1.1	73.08	0	Solyc01g111080.2.1 genomic_reference:SL2.50ch01 gene_region:89203284-89226964 transcript_region:SL2.50ch01:89203284..89226964- go_terms:GO:0005515 functional_description:"Gibberellin-regulated protein 2 (AHRD V1 *--- B6UGG6_MAIZE); contains Interpro domain(s) IPR003854 Gibberellin regulated protein "	Gibberellin-regulated protein 2 (AHRD V1 *--- B6UGG6_MAIZE); contains Interpro domain(s) IPR003854 Gibberellin regulated protein	#N/A	AT3G02210.1	46.19	6e-118	COBL1 | COBRA-like protein 1 precursor | chr3:409352-411478 REVERSE LENGTH=452	7.1e-242	80.15	COBRA 1	P:GO:0044763; F:GO:0030246	P:single-organism cellular process; F:carbohydrate binding	.		.	GRP2			.
CUFF.4594	ST4.03ch03:50056093-50056945	735	248.133	Sotub03g024760.1.1	83.5	4e-99	Solyc03g020060.2.1 genomic_reference:SL2.50ch03 gene_region:6920844-6921921 transcript_region:SL2.50ch03:6920844..6921921- go_terms:GO:0004867 functional_description:"Proteinase inhibitor II (AHRD V1 ***- Q3S483_SOLTU); contains Interpro domain(s) IPR003465 Proteinase inhibitor I20, Pin2 "	Proteinase inhibitor II (AHRD V1 ***- Q3S483_SOLTU); contains Interpro domain(s) IPR003465 Proteinase inhibitor I20, Pin2	Q_00272	AT1G72060.1	48.94	0.0002	| serine-type endopeptidase inhibitors | chr1:27118494-27118843 FORWARD LENGTH=81	2.1e-98	75.9	ase inhibitor type-2	F:GO:0004867; P:GO:0010951	F:serine-type endopeptidase inhibitor activity; P:negative regulation of endopeptidase activity	.		.				.
PGSC0003DMG400025777	ST4.03ch01:84233419-84234127	708	246.682	Sotub01g045020.1.1	98.13	0	Solyc01g107870.2.1 genomic_reference:SL2.50ch01 gene_region:87021438-87028206 transcript_region:SL2.50ch01:87021438..87028206+ go_terms:GO:0008143 functional_description:"Poly(A) RNA binding protein (AHRD V1 **** B2CJ74_9HYPO); contains Interpro domain(s) IPR006515 Polyadenylate binding protein, human types 1, 2, 3, 4 "	Poly(A) RNA binding protein (AHRD V1 **** B2CJ74_9HYPO); contains Interpro domain(s) IPR006515 Polyadenylate binding protein, human types 1, 2, 3, 4	Q_08704	AT4G34110.1	72.17	0	PAB2, PABP2, ATPAB2 | poly(A) binding protein 2 | chr4:16336732-16339892 FORWARD LENGTH=629	3.7e-242	89.6	polyadenylate-binding 8-like	F:GO:0000166; F:GO:0003723; C:GO:0005829	F:nucleotide binding; F:RNA binding; C:cytosol	.		.				.
PGSC0003DMG400002778	ST4.03ch01:78059766-78062718	1014	246.461	Sotub01g038180.1.1	100	2e-127	Solyc01g100350.2.1 genomic_reference:SL2.50ch01 gene_region:82173471-82176296 transcript_region:SL2.50ch01:82173471..82176296- go_terms:GO:0003924 functional_description:"ADP-ribosylation factor-like protein 3 (AHRD V1 **-- ARL3_CAEEL); contains Interpro domain(s) IPR006687 GTP-binding protein SAR1 "	ADP-ribosylation factor-like protein 3 (AHRD V1 **-- ARL3_CAEEL); contains Interpro domain(s) IPR006687 GTP-binding protein SAR1	Q_03757	AT4G02080.1	92.75	2e-96	ASAR1, ATSARA1C, ATSAR2, SAR2 | secretion-associated RAS super family 2 | chr4:921554-922547 FORWARD LENGTH=193	1.1e-96	92.7	GTP-binding SAR1A	F:GO:0005525; P:GO:0016192; C:GO:0005783; C:GO:0005794; P:GO:0006886	F:GTP binding; P:vesicle-mediated transport; C:endoplasmic reticulum; C:Golgi apparatus; P:intracellular protein transport	.		.				.
CUFF.2475	ST4.03ch02:22750553-22752250	1697	243.749	Sotub02g011440.1.1	97.44	0	Solyc02g064680.2.1 genomic_reference:SL2.50ch02 gene_region:30333568-30339094 transcript_region:SL2.50ch02:30333568..30339094+ go_terms:GO:0016020,GO:0008152 functional_description:"Calcium-transporting ATPase 1 (AHRD V1 ***- Q7XBH9_CERRI); contains Interpro domain(s) IPR006408 ATPase, P-type, calcium-transporting, PMCA-type "	Calcium-transporting ATPase 1 (AHRD V1 ***- Q7XBH9_CERRI); contains Interpro domain(s) IPR006408 ATPase, P-type, calcium-transporting, PMCA-type	Q_04779	AT4G37640.1	82.42	0	ACA2 | calcium ATPase 2 | chr4:17683225-17686808 REVERSE LENGTH=1014	0	91.8	calcium-transporting ATPase plasma membrane-type-like	C:GO:0005887; F:GO:0005524; F:GO:0005516; F:GO:0046872; C:GO:0043231; P:GO:0070588; F:GO:0005388	C:integral component of plasma membrane; F:ATP binding; F:calmodulin binding; F:metal ion binding; C:intracellular membrane-bounded organelle; P:calcium ion transmembrane transport; F:calcium-transporting ATPase activity	EC:3.6.1.3; EC:3.6.3.8; EC:3.6.1.15	Adenosinetriphosphatase; Calcium-transporting ATPase; Nucleoside-triphosphate phosphatase	.				.
CUFF.3308	ST4.03ch02:45330832-45331083	251	242.175	Sotub02g033640.1.1	96.85	8e-142	Solyc02g089240.2.1 genomic_reference:SL2.50ch02 gene_region:45681209-45686565 transcript_region:SL2.50ch02:45681209..45686565- go_terms:GO:0008270 functional_description:"Zinc finger family protein (AHRD V1 ***- D7KZF4_ARALY); contains Interpro domain(s) IPR018957 Zinc finger, C3HC4 RING-type "	Zinc finger family protein (AHRD V1 ***- D7KZF4_ARALY); contains Interpro domain(s) IPR018957 Zinc finger, C3HC4 RING-type	Q_08917	AT3G02290.1	57.76	2e-62	| RING/U-box superfamily protein | chr3:459385-460688 FORWARD LENGTH=231	1.2e-107	76.2	E3 ubiquitin- ligase At3g02290-like	C:GO:0005634; F:GO:0008270; F:GO:0061630; P:GO:0043161; C:GO:0005737; P:GO:0000209; P:GO:0042787	C:nucleus; F:zinc ion binding; F:ubiquitin protein ligase activity; P:proteasome-mediated ubiquitin-dependent protein catabolic process; C:cytoplasm; P:protein polyubiquitination; P:protein ubiquitination involved in ubiquitin-dependent protein catabolic process	.		.				.
PGSC0003DMG401013013	ST4.03ch02:22858295-22864007	858	242.121	Sotub02g011500.1.1	100	2e-49	Solyc02g064730.2.1 genomic_reference:SL2.50ch02 gene_region:30412691-30418734 transcript_region:SL2.50ch02:30412691..30418734- functional_description:"Expressed protein having alternate splicing products (AHRD V1 *--- Q75KB8_ORYSJ); contains Interpro domain(s) IPR015023 Protein of unknown function DUF1909 "	Expressed protein having alternate splicing products (AHRD V1 *--- Q75KB8_ORYSJ); contains Interpro domain(s) IPR015023 Protein of unknown function DUF1909	Q_16846	AT2G23090.1	79.22	1e-31	| Uncharacterised protein family SERF | chr2:9829657-9830274 REVERSE LENGTH=78	7.8e-38	96.55	14554428XP_004233452.1 PREDICTED: uncharacterized protein At2g23090-like [Solanum lycopersicum] XP_006364420.1 PREDICTED: uncharacterized protein At2g23090-like [Solanum tuberosum] XP_015066863.1 PREDICTED: uncharacterized protein At2g23090-like			.		.				.
CUFF.3709	ST4.03ch03:5485382-5485622	240	240.74	Sotub01g041630.1.1	98.71	0	Solyc01g104590.2.1 genomic_reference:SL2.50ch01 gene_region:84802263-84805701 transcript_region:SL2.50ch01:84802263..84805701- go_terms:GO:0003735,GO:0005515 functional_description:"Ribosomal protein L3 (AHRD V1 ***- Q6SKP4_SOLLC); contains Interpro domain(s) IPR019926 Ribosomal protein L3, conserved site IPR000597 Ribosomal protein L3 "	Ribosomal protein L3 (AHRD V1 ***- Q6SKP4_SOLLC); contains Interpro domain(s) IPR019926 Ribosomal protein L3, conserved site IPR000597 Ribosomal protein L3	Q_16481	AT1G43170.8	85.53	0	RP1 | ribosomal protein 1 | chr1:16266992-16268631 FORWARD LENGTH=389	1.1e-217	94.5	60S ribosomal L3-like [Solanum tuberosum] ribosomal L3-like	F:GO:0003735; C:GO:0016020; C:GO:0022625; P:GO:0000027; P:GO:0006412	F:structural constituent of ribosome; C:membrane; C:cytosolic large ribosomal subunit; P:ribosomal large subunit assembly; P:translation	.		.				.
[truncated: 6,296 more rows]
